# Supplementary material for: Horses wait for more and better rewards in a delay of gratification paradigm
Source: Front Psychol. 2022 Jul 22;13:954472. doi: 10.3389/fpsyg.2022.954472 (PMC9355425; doi:10.3389/fpsyg.2022.954472)
Supplement: SUPPLEMENTARY DATA 1 — Individual characteristics, housing and hay feeding regime of horses participating in Experiments 1 and 2. [file Data_Sheet_1.XLSX]

## Sheet: Subjects Exp1
#	Name	Sex	Age (months)	Breed	Housing	Hay Feeding	HQR	LQR	1st Conditon
1	Air	F	127	Westphalian	individual	restricted	banana	hay	eyes.invisible
2	Bal	M	319	Hessian Warmblood	group	ad libitum	carrot	hay	eyes.invisible
3	Bel	M	259	Hanoverian	group	restricted	carrot	hay	eyes.visible
4	Car	F	89	Hanoverian	group	restricted	apple	hay	eyes.invisible
5	Cat	M	101	Holsteiner	individual	restricted	apple	hay	eyes.invisible
6	Cic	M	162	German Riding Pony	group	ad libitum	apple	hay	eyes.invisible
7	Cra	F	53	Oldenburger	individual	ad libitum	apple	hay	eyes.invisible
8	Dil	F	104	Warmblood-Mix	individual	ad libitum	carrot	hay	eyes.invisible
9	Drea	F	177	Westphalian	individual	restricted	carrot	hay	eyes.invisible
10	Dus	M	271	Fjord horse	group	restricted	cobs	hay	eyes.invisible
11	Eny	F	114	Haflinger	individual	ad libitum	carrot	hay	eyes.visible
12	Eri	M	335	Icelandic horse	group	ad libitum	apple	hay	eyes.invisible
13	Ern	M	203	Shetlandpony	group	restricted	carrot	hay	eyes.visible
14	Far	F	54	Hanoverian	individual	restricted	pellets	hay	eyes.visible
15	Fid	F	269	Westphalian	group	ad libitum	pellets	hay	eyes.invisible
16	For	M	113	German Sport horse	individual	restricted	carrot	hay	eyes.invisible
17	Fue	M	78	Oldenburger	individual	restricted	carrot	hay	eyes.visible
18	Gau	M	371	Icelandic horse	group	ad libitum	apple	hay	eyes.invisible
19	Hei	F	114	Hanoverian	group	ad libitum	carrot	hay	eyes.visible
20	Jam	M	128	Andalusian-Mix	group	ad libitum	apple	hay	eyes.visible
21	Joe	M	279	Quarter Horse	individual	restricted	carrot	hay	eyes.invisible
22	Jun	F	150	Connemara pony	group	restricted	apple	hay	eyes.invisible
23	Kar	F	211	Wamblood-Mix	individual	restricted	carrot	hay	eyes.visible
24	Karm	M	176	Shetlandpony	group	ad libitum	apple	hay	eyes.visible
25	Kel	F	234	Shetlandpony	group	restricted	apple/carrot	hay	eyes.invisible
26	Leh	M	179	Quarter Horse	individual	restricted	carrot	hay	eyes.invisible
27	Lex	F	185	Haflinger	individual	restricted	carrot	hay	eyes.visible
28	Lin	F	269	Pony mix	group	restricted	cobs	hay	eyes.invisible
29	Lis	F	125	Fjord horse	group	ad libitum	carrot	hay	eyes.invisible
30	Mar	F	42	Hanoverian	individual	ad libitum	carrot	hay	eyes.visible
31	Mij	M	100	Friesian	individual	restricted	apple	hay	eyes.invisible
32	Miss	F	296	Trakehner	group	ad libitum	apple	hay	eyes.visible
33	Mist	M	251	German Riding Pony	individual	restricted	banana	hay	eyes.invisible
34	Nara	F	211	Andalusian	individual	restricted	apple	hay	eyes.invisible
35	Nari	F	212	Haflinger	group	ad libitum	pellets	hay	eyes.visible
36	Nav	F	157	German Riding Pony	individual	restricted	banana	hay	eyes.invisible
37	Nin	F	78	Hanoverian	group	ad libitum	apple	hay	eyes.visible
38	Noe	F	244	Icelandic horse	group	restricted	carrot	hay	eyes.visible
39	Pam	F	307	German Riding Pony	group	restricted	apple	hay	eyes.invisible
40	Pea	M	163	Quarter Horse	group	ad libitum	carrot	hay	eyes.visible
41	Per	M	323	Latvian horse	individual	restricted	banana	hay	eyes.invisible
42	Qui	M	114	Holsteiner	individual	restricted	apple	hay	eyes.invisible
43	Ral	F	153	Hessian Warmblood	group	restricted	carrot	hay	eyes.visible
44	Rat	M	223	Westphalian	individual	restricted	carrot	hay	eyes.visible
45	Ria	F	284	Westphalian	group	ad libitum	apple	hay	eyes.invisible
46	Roe	F	203	Icelandic horse	group	restricted	apple	hay	eyes.invisible
47	Rud	M	138	Shetlandpony	group	restricted	carrot	hay	eyes.visible
48	Sad	F	186	Arabian	group	restricted	carrot	hay	eyes.visible
49	San	M	162	Hanoverian	group	ad libitum	carrot	hay	eyes.visible
50	Sea	M	305	Connemara pony	group	restricted	apple	hay	eyes.invisible
51	Sky	M	175	Oldenburger	group	ad libitum	carrot	hay	eyes.visible
52	Sto	F	76	Icelandic horse	group	restricted	apple	hay	eyes.invisible
53	Sur	F	244	Arabian-Mix	group	ad libitum	carrot	hay	eyes.invisible
54	Tij	F	151	Heavy warmblood	group	restricted	carrot	hay	eyes.visible
55	Til	F	56	Heavy warmblood	group	restricted	carrot	hay	eyes.visible
56	Wic	M	150	Haflinger	individual	ad libitum	carrot	hay	eyes.visible

## Sheet: Subjects Exp2
#	Name	Sex	Age (months)	Breed	Housing	Hay Feeding	HQR	LQR	1st Conditon
1	Angus	M	190	Irish Pony	group	ad libitum	Carrot	Lucerne	Quantity
2	Callisto	M	78	Zangersheider	individual	restricted	Carrot	Lucerne	Quantity
3	Chaplin	M	310	Welsh Pony	group	ad libitum	Oats	Pellets	Quality
4	Chessy	F	315	German Riding Horse	individual	restricted	Carrot	Lucerne	Quantity
5	Chewbacca	M	131	Oldenburg jumping Horse	group	ad libitum	Carrot	Lucerne	Quantity
6	Cipriani	M	224	Oldenburg Horse	individual	restricted	Carrot	Lucerne	Quantity
7	Cordell	M	270	Connemara	individual	ad libitum	Carrot	Pellets	Quality
8	Fidalgo	M	115	Lusitano Mix	individual	ad libitum	Carrot	Lucerne	Quantity
9	Finley	M	157	Irish Hunter	group	ad libitum	Carrot	Lucerne	Quantity
10	Finn	M	182	German Riding Pony	individual	ad libitum	Carrot	Pellets	Quality
11	Florence	F	147	Hanoverian	group	ad libitum	Carrot	Lucerne	Quality
12	Flocke	F	295	Shetlandpony Mix	individual	ad libitum	Carrot	Lucerne	Quantity
13	Franja	F	188	Haflinger	individual	restricted	Carrot	Lucerne	Quantity
14	Franz	M	126	Dutch Pony	group	ad libitum	Carrot	Lucerne/Muesli	Quality
15	Friedrich	M	202	German Riding Pony	group	ad libitum	Carrot	Lucerne	Quality
16	Grace	F	274	Haflinger	group	ad libitum	Oats	Lucerne	Quality
17	Heinrich	M	201	Holstein	group	ad libitum	Carrot	Lucerne	Quality
18	Holmes	M	151	Dutch Warmblood	group	ad libitum	Carrot	Muesli	Quantity
19	Jelly	F	160	German Riding Pony	individual	ad libitum	Apple/Carrot	Pellets	Quality
20	Levin	M	149	Thuringian Warmblood	group	ad libitum	-	-	Quality
21	Lilly	F	175	Polish Warmblood	individual	restricted	Carrot	Lucerne	Quantity
22	Quax	M	322	Welsh Pony	group	ad libitum	Carrot	Lucerne	Quantity
23	Rosa	F	211	German Riding Horse	individual	restricted	Carrot	Lucerne	Quality
24	Sirtaki	M	77	Trakehner	individual	restricted	Carrot	Pellets/Lucerne	Quantity
25	Snekkja	F	334	Hutsuls Mix	group	ad libitum	Carrot	Lucerne	Quality
26	Speedy	M	65	Trakehner	individual	ad libitum	Apple/Carrot	Lucerne	Quantity
27	Stina	F	202	German Riding Pony	group	ad libitum	Carrot	Lucerne	Quality
28	Sunny	F	252	Lewitzer	individual	restricted	Carrot	Lucerne	Quantity
29	Viamondo	M	147	PRE Mix	individual	restricted	Carrot	Pellets/Lucerne	Quality
30	ZackZack	M	141	Holstein	group	ad libitum	Carrot	Lucerne	Quality
