# Supplementary material for: Horses wait for more and better rewards in a delay of gratification paradigm
Source: Front Psychol. 2022 Jul 22;13:954472. doi: 10.3389/fpsyg.2022.954472 (PMC9355425; doi:10.3389/fpsyg.2022.954472)
Supplement: SUPPLEMENTARY DATA 2 — Results of Kaplan–Meier analyses of error times for each horse. [file Data_Sheet_2.XLSX]

## Sheet: Sheet1
Maximum values obtained from Kolmogorov-Smirnoff Test for comparing expected and observed distribution of giving up times
Horse	Condition	Session	10s	20s	30s	40s	60s	80s		P	Max. value for N=15 trials
Angus	Quality	1	1.09411	1.39262	1.39941	NS	---	---		0.05	1.03
Angus	Quality	2	1.414	1.80649	1.00631	NS	---	---		0.01	1.22
Angus	Quality	3	---	1.41882	---	NS	---	---		0.001	1.43
Angus	Quality	4	---	---	---	NS	---	---		if significant this means that the observeed giving up times differ from the expected giving up times
Angus	Quality	5	---	---	---	NS	---	---		consequently, the horse stopped waiting earlier than expected under a constant giving up chance
Angus	Quantity	1	0.102261	0.590058	NS	---	---	---
Angus	Quantity	2	0.220042	0.858004	NS	---	---	---
Angus	Quantity	3	---	---	NS	---	---	---		legend
Angus	Quantity	4	---	---	NS	---	---	---		NS	not successful in a single trial
Angus	Quantity	5	---	---	NS	---	---	---		S	successful in all trials
Callisto	Quantity	1	0.0685615	0.446758	0.296686	1.21684	---	---		---	not tested
Callisto	Quantity	2	0.170787	0.660879	0.344953	NS	---	---		NA	video missing
Callisto	Quantity	3	---	---	---	NS	---	---		1.414	significant values are depicted in bold
Callisto	Quantity	4	---	---	---	NS	---	---
Callisto	Quantity	5	---	---	---	NS	---	---
Chaplin	Quantity	1	0.188115	NS	---	---	---	---
Chaplin	Quantity	2	0.140705	NS	---	---	---	---
Chaplin	Quantity	3	---	NS	---	---	---	---
Chaplin	Quantity	4	---	NS	---	---	---	---
Chaplin	Quantity	5	---	NS	---	---	---	---
Chessy	Quantity	1	0.823497	0.638548	0.663913	---	---	---
Chessy	Quantity	2	S	0.379494	0.392784	---	---	---
Chessy	Quantity	3	---	---	NS	---	---	---
Chessy	Quantity	4	---	---	NS	---	---	---
Chessy	Quantity	5	---	---	NS	---	---	---
Chessy	Quality	1	0.36552	0.696984	---	---	---	---
Chessy	Quality	2	0.216953	NS	---	---	---	---
Chessy	Quality	3	---	NS	---	---	---	---
Chessy	Quality	4	---	NS	---	---	---	---
Chessy	Quality	5	---	NS	---	---	---	---
Chewbacca	Quantity	1	0.445768	NS	---	---	---	---
Chewbacca	Quantity	2	0.213165	NS	---	---	---	---
Chewbacca	Quantity	3	---	2.32003	---	---	---	---
Chewbacca	Quantity	4	---	NS	---	---	---	---
Cipriani	Quantity	1	0.706021	1.06249	---	---	---	---
Cipriani	Quantity	2	0.988741	1.75439	---	---	---	---
Cipriani	Quantity	3	---	NS	---	---	---	---
Cipriani	Quantity	4	---	1.49251	---	---	---	---
Cipriani	Quantity	5	---	NS	---	---	---	---
Cipriani	Quality	1	1.1864	---	---	---	---	---
Cipriani	Quality	2	NS	---	---	---	---	---
Cipriani	Quality	3	NS	---	---	---	---	---
Cipriani	Quality	4	NS	---	---	---	---	---
Cipriani	Quality	5	NS	---	---	---	---	---
Cordell	Quality	1	0.759999	---	---	---	---	---
Cordell	Quality	2	1.59148	---	---	---	---	---
Cordell	Quality	3	NS	---	---	---	---	---
Cordell	Quality	4	NS	---	---	---	---	---
Cordell	Quality	5	NS	---	---	---	---	---
Cordell	Quality	6	---	---	---	---	---	---
Cordell	Quantity	1	0.293166	0.621044	---	---	---	---
Cordell	Quantity	2	0.585007	NS	---	---	---	---
Cordell	Quantity	3	---	NS	---	---	---	---
Cordell	Quantity	4	---	NS	---	---	---	---
Cordell	Quantity	5	---	NS	---	---	---	---
Fidalgo	Quality	1	0.236256	S	0.332631	S	NS	---
Fidalgo	Quality	2	S	NA	S	0.429433	NS	---
Fidalgo	Quality	3	---	---	---	---	NS	---
Fidalgo	Quality	4	---	---	---	---	NS	---
Fidalgo	Quality	5	---	---	---	---	NS	---
Fidalgo	Quantity	1	0.220042	1.22812	NS	---	---	---
Fidalgo	Quantity	2	0.220042	0.858364	NS	---	---	---
Fidalgo	Quantity	3	---	---	NS	---	---	---
Fidalgo	Quantity	4	---	---	NS	---	---	---
Fidalgo	Quantity	5	---	---	NS	---	---	---
Finley	Quantity	1	0.118937	0.233503	0.3455	---	---	---
Finley	Quantity	2	0.271947	0.147021	0.797406	---	---	---
Finley	Quantity	3	---	---	NS	---	---	---
Finley	Quantity	4	---	---	NS	---	---	---
Finley	Quantity	5	---	---	NS	---	---	---
Finley	Quality	1	1.20314	NS	---	---	---	---
Finley	Quality	2	1.19833	NS	---	---	---	---
Finley	Quality	3	---	NS	---	---	---	---
Finley	Quality	4	---	NS	---	---	---	---
Finley	Quality	5	---	NS	---	---	---	---
Finn	Quantity	1	0.152096	0.694135	---	---	---	---
Finn	Quantity	2	S	NS	---	---	---	---
Finn	Quantity	3	---	NS	---	---	---	---
Finn	Quantity	4	---	NS	---	---	---	---
Finn	Quantity	5	---	NS	---	---	---	---
Florence	Quality	1	0.651364	1.10489	---	---	---	---
Florence	Quality	2	1.28487	1.39591	---	---	---	---
Florence	Quality	3	---	NS	---	---	---	---
Florence	Quality	4	---	NS	---	---	---	---
Florence	Quality	5	---	NS	---	---	---	---
Florence	Quantity	1	0.358109	0.300249	1.043	---	---	---
Florence	Quantity	2	0.435352	0.53518	NS	---	---	---
Florence	Quantity	3	---	---	NS	---	---	---
Florence	Quantity	4	---	---	NS	---	---	---
Florence	Quantity	5	---	---	NS	---	---	---
Flocke	Quality	1	0.172612	0.559984	1.75732	S	0.741849	NS
Flocke	Quality	2	0.12135	0.266996	0.190264	S	0.153793	NS
Flocke	Quality	3	---	---	0.202393	---	---	NS
Flocke	Quality	4	---	---	---	---	---	NS
Flocke	Quality	5	---	---	---	---	---	NS
Franja	Quantity	1	0.592801	0.449336	---	---	---	---
Franja	Quantity	2	0.223307	1.14111	---	---	---	---
Franja	Quantity	3	---	NS	---	---	---	---
Franja	Quantity	4	---	NS	---	---	---	---
Franja	Quantity	5	---	NS	---	---	---	---
Franja	Quality	1	1.76825	1.42341	---	---	---	---
Franja	Quality	2	0.904839	1.71225	---	---	---	---
Franja	Quality	3	---	NS	---	---	---	---
Franja	Quality	4	---	NS	---	---	---	---
Franja	Quality	5	---	NS	---	---	---	---
Franz	Quality	1	0.680673	---	---	---	---	---
Franz	Quality	2	NS	---	---	---	---	---
Franz	Quality	3	1.6569	---	---	---	---	---
Franz	Quality	4	1.47206	---	---	---	---	---
Franz	Quality	5	1.67063	---	---	---	---	---
Franz	Quantity	1	0.775415	1.6151	1.30618	---	---	---
Franz	Quantity	2	0.888902	1.31049	2.49988	---	---	---
Franz	Quantity	3	---	---	1.70636	---	---	---
Franz	Quantity	4	---	---	2.77161	---	---	---
Franz	Quantity	5	---	---	NS	---	---	---
Friedrich	Quality	1	0.425403	1.43275	---	---	---	---
Friedrich	Quality	2	1.10887	NS	---	---	---	---
Friedrich	Quality	3	---	NS	---	---	---	---
Friedrich	Quality	4	---	NS	---	---	---	---
Friedrich	Quality	5	---	NS	---	---	---	---
Friedrich	Quantity	1	0.0129362	1.18257	---	---	---	---
Friedrich	Quantity	2	0.181182	NS	---	---	---	---
Friedrich	Quantity	3	---	NS	---	---	---	---
Friedrich	Quantity	4	---	NS	---	---	---	---
Friedrich	Quantity	5	---	NS	---	---	---	---
Grace	Quality	1	S	0.191616	1.39218	---	---	---
Grace	Quality	2	0.644581	0.183853	NS	---	---	---
Grace	Quality	3	---	---	NS	---	---	---
Grace	Quality	4	---	---	NS	---	---	---
Grace	Quality	5	---	---	NS	---	---	---
Grace	Quantity	1	NA	---	---	---	---	---
Grace	Quantity	2	NS	---	---	---	---	---
Grace	Quantity	3	NS	---	---	---	---	---
Grace	Quantity	4	NS	---	---	---	---	---
Grace	Quantity	5	NS	---	---	---	---	---
Heinrich	Quality	1	S	NS	---	---	---	---
Heinrich	Quality	2	S	NS	---	---	---	---
Heinrich	Quality	3	---	NS	---	---	---	---
Heinrich	Quality	4	---	NS	---	---	---	---
Heinrich	Quality	5	---	NS	---	---	---	---
Heinrich	Quantity	1	0.291189	0.214557	1.20884	---	---	---
Heinrich	Quantity	2	0.286236	1.01622	NS	---	---	---
Heinrich	Quantity	3	---	---	NS	---	---	---
Heinrich	Quantity	4	---	---	NS	---	---	---
Heinrich	Quantity	5	---	---	NS	---	---	---
Holmes	Quantity	1	S	0.254945	---	---	---	---
Holmes	Quantity	2	0.220042	0.552859	---	---	---	---
Holmes	Quantity	3	---	NS	---	---	---	---
Holmes	Quantity	4	---	NS	---	---	---	---
Holmes	Quantity	5	---	NS	---	---	---	---
Jelly	Quantity	1	0.680976	1.32447	---	---	---	---
Jelly	Quantity	2	1.18281	NS	---	---	---	---
Jelly	Quantity	3	---	NS	---	---	---	---
Jelly	Quantity	4	---	NS	---	---	---	---
Jelly	Quantity	5	---	NS	---	---	---	---
Lilly	Quantity	1	0.350886	NS	---	---	---	---
Lilly	Quantity	2	0.257117	NS	---	---	---	---
Lilly	Quantity	3	---	NS	---	---	---	---
Lilly	Quantity	4	---	NS	---	---	---	---
Lilly	Quantity	5	---	NS	---	---	---	---
Lilly	Quality	1	0.429406	---	---	---	---	---
Lilly	Quality	2	0.85436	---	---	---	---	---
Lilly	Quality	3	NS	---	---	---	---	---
Lilly	Quality	4	NS	---	---	---	---	---
Lilly	Quality	5	NS	---	---	---	---	---
Quax	Quantity	1	0.0733179	0.529197	NA	0.718167	0.551931	2.54
Quax	Quantity	2	0.295146	0.506862	0.234655	1.89325	1.39286	1.93
Quax	Quantity	3	---	---	---	---	---	NS
Quax	Quantity	4	---	---	---	---	---	NS
Quax	Quantity	5	---	---	---	---	---	1.38
Rosa	Quality	1	1.19506	---	---	---	---	---
Rosa	Quality	2	1.76089	---	---	---	---	---
Rosa	Quality	3	1.4846	---	---	---	---	---
Rosa	Quality	4	NS	---	---	---	---	---
Rosa	Quality	5	NS	---	---	---	---	---
Rosa	Quality	6	---	---	---	---	---	---
Rosa	Quantity	1	0.304402	0.68948	NS	---	---	---
Rosa	Quantity	2	0.283666	1.11179	NS	---	---	---
Rosa	Quantity	3	---	---	NS	---	---	---
Rosa	Quantity	4	---	---	NS	---	---	---
Rosa	Quantity	5	---	---	NS	---	---	---
Sirtaki	Quantity	1	0.979026	0.577039	---	---	---	---
Sirtaki	Quantity	2	0.309604	NS	---	---	---	---
Sirtaki	Quantity	3	0.48103	NS	---	---	---	---
Sirtaki	Quantity	4	---	NS	---	---	---	---
Sirtaki	Quantity	5	---	NS	---	---	---	---
Snekkja	Quality	1	0.141965	1.1981	---	---	---	---
Snekkja	Quality	2	1.22926	NS	---	---	---	---
Snekkja	Quality	3	---	NS	---	---	---	---
Snekkja	Quality	4	---	NS	---	---	---	---
Snekkja	Quality	5	---	NS	---	---	---	---
Snekkja	Quantity	1	0.663582	0.603461	---	---	---	---
Snekkja	Quantity	2	0.261004	NS	---	---	---	---
Snekkja	Quantity	3	---	NS	---	---	---	---
Snekkja	Quantity	4	---	NS	---	---	---	---
Snekkja	Quantity	5	---	NS	---	---	---	---
Speedy	Quantity	1	0.822827	0.429303	---	---	---	---
Speedy	Quantity	2	0.446721	2.06294	---	---	---	---
Speedy	Quantity	3	---	2.18071	---	---	---	---
Speedy	Quantity	4	---	NS	---	---	---	---
Speedy	Quantity	5	---	1.58835	---	---	---	---
Speedy	Quality	1	0.357412	1.65309	---	---	---	---
Speedy	Quality	2	1.62594	NS	---	---	---	---
Speedy	Quality	3	---	NS	---	---	---	---
Speedy	Quality	4	---	NS	---	---	---	---
Speedy	Quality	5	---	NS	---	---	---	---
Stina	Quality	1	0.230828	0.238978	---	---	---	---
Stina	Quality	2	0.172612	1.51981	---	---	---	---
Stina	Quality	3	---	1.80431	---	---	---	---
Stina	Quality	4	---	NS	---	---	---	---
Stina	Quality	5	---	NS	---	---	---	---
Stina	Quantity	1	0.0591057	0.0877021	0.48783	0.50523	---	---
Stina	Quantity	2	0.579419	0.503139	0.247775	NS	---	---
Stina	Quantity	3	---	---	---	NS	---	---
Stina	Quantity	4	---	---	---	NS	---	---
Stina	Quantity	5	---	---	---	NS	---	---
Sunny	Quantity	1	0.265206	---	---	---	---	---
Sunny	Quantity	2	NS	---	---	---	---	---
Sunny	Quantity	3	NS	---	---	---	---	---
Sunny	Quantity	4	NS	---	---	---	---	---
Sunny	Quantity	5	NS	---	---	---	---	---
Viamondo	Quantity	1	S	0.3662	---	---	---	---
Viamondo	Quantity	2	0.209346	NS	---	---	---	---
Viamondo	Quantity	3	---	NS	---	---	---	---
Viamondo	Quantity	4	---	NS	---	---	---	---
Viamondo	Quantity	5	---	NS	---	---	---	---
ZackZack	Quantity	1	1.49613	---	---	---	---	---
ZackZack	Quantity	2	NS	---	---	---	---	---
ZackZack	Quantity	3	NS	---	---	---	---	---
ZackZack	Quantity	4	NS	---	---	---	---	---
ZackZack	Quantity	5	NS	---	---	---	---	---
