# Supplementary material for: Horses wait for more and better rewards in a delay of gratification paradigm
Source: Front Psychol. 2022 Jul 22;13:954472. doi: 10.3389/fpsyg.2022.954472 (PMC9355425; doi:10.3389/fpsyg.2022.954472)
Supplement: SUPPLEMENTARY DATA 3 — Overview of questions (translated from German) asked in the questionnaire with scoring options and correlations between owners’ answers. [file Data_Sheet_3.XLSX]

## Sheet: Questionnaire
Variables	Question (translated from German)	lowest rating (1)	highest rating (6)	mean	min	max
learning	Does your horse learn novel skills easily?	takes a long time and my horse repeatedly offers old behavior patterns	is concentrated and learns new associations very quickly	3.79	1	6
insistence	How insistent is your horse when you have food in your pocket?	is very respectful, keeps distance and would never stick his/her nose in my pocket	is extremely pushy, tries to get food insistently and I avoid having food with me.	4.45	2	6
trainability	How do you rate your horse's trainability?	very difficult to train	very well trainable	4.41	2	6
food motivation	How food motivated is your horse?	not at all food motivated	extremely food motivated	4.67	1	6
nervousness	How skittish is your horse?	not at all skittish	very skittish	3.38	1	6
patience	How patient is your horse?	not at all patient	extremely patient	3.28	1	6
stress	How susceptible to stress is your horse?	not at all susceptible to stress	very susceptible to stress	3.34	1	6
success rate in study	How would you rate your horse's success in the study?	very bad	extremely good	3.53	1	6

## Sheet: Correlations
Correlation parameters
	learning	insistence	trainabiliy	food motivation	nervousness	patience	stress
learning	1	-0.16	0.76	0	-0.06	0.22	-0.02
insistence		1	-0.04	0.64	-0.43	-0.27	0.12
trainabiliy			1	0.26	-0.1	-0.05	0.04
food motivation				1	-0.35	-0.16	-0.12
nervousness					1	-0.32	0.43
patience						1	-0.38
stress							1
P-values (adjusted using Holm method)
	learning	insistence	trainabiliy	food motivation	nervousness	patience	stress
learning	0	1	0	1	1	1	1
insistence		0	1	0	0.36	1	1
trainabiliy			0	1	1	1	1
food motivation				0	1	1	1
nervousness					0	1	0.36
patience						0	0.68
stress							0
Spearman correlations
	trainability_av	food motivation_av	nervousness	patience	stress
Maximum delay	rho = -0.12, p = 0.536	rho = -0.15, p = 0.427	rho= -0.12, p = 0.552	rho = 0.19, p = 0.318	rho = -0.22, p = 0.250
