# Supplementary material for: Horses wait for more and better rewards in a delay of gratification paradigm
Source: Front Psychol. 2022 Jul 22;13:954472. doi: 10.3389/fpsyg.2022.954472 (PMC9355425; doi:10.3389/fpsyg.2022.954472)
Supplement: SUPPLEMENTARY DATA 4 — Raw data sets of Experiments 1 and 2. [file Data_Sheet_4.XLSX]

## Sheet: Data_exp1
experimenter	horse	phase	order	max.delay	age	sex	feeding_times	housing
1	Sea	eyes.invisible	1	NA	305	male	restricted	group
17	Noe	eyes.visible	1	NA	244	female	restricted	group
26	Wic	eyes.visible	1	NA	150	male	ad libitum	individual
29	Kara	eyes.visible	1	NA	211	female	restricted	individual
15	Air	eyes.invisible	1	2	127	female	restricted	individual
28	Sad	eyes.visible	1	2	186	female	restricted	group
2	Roe	eyes.visible	2	0	203	female	restricted	group
11	Dus	eyes.visible	2	0	271	male	restricted	group
14	Cat	eyes.visible	2	0	101	male	restricted	individual
19	Far	eyes.invisible	2	0	54	female	restricted	individual
20	Miss	eyes.invisible	2	0	296	female	ad libitum	group
28	Sad	eyes.invisible	2	0	186	female	restricted	group
6	Cra	eyes.invisible	1	5	53	female	ad libitum	individual
8	Per	eyes.visible	2	2	323	male	restricted	individual
14	Qui	eyes.invisible	1	5	114	male	restricted	individual
14	Qui	eyes.visible	2	2	114	male	restricted	individual
9	Car	eyes.invisible	1	10	89	female	restricted	group
6	Cra	eyes.visible	2	5	53	female	ad libitum	individual
7	Lis	eyes.invisible	1	15	125	female	ad libitum	group
15	Nav	eyes.visible	2	5	157	female	restricted	individual
14	Cat	eyes.invisible	1	15	101	male	restricted	individual
15	Air	eyes.visible	2	10	127	female	restricted	individual
15	Nav	eyes.invisible	1	15	157	female	restricted	individual
27	Pea	eyes.invisible	2	10	163	male	ad libitum	group
19	Far	eyes.visible	1	15	54	female	restricted	individual
6	Nar	eyes.visible	2	15	211	female	ad libitum	group
21	Bel	eyes.visible	1	15	259	male	restricted	group
9	Car	eyes.visible	2	15	89	female	restricted	group
30	Fue	eyes.visible	1	15	78	male	restricted	individual
9	Mij	eyes.visible	2	15	100	male	restricted	individual
1	Jun	eyes.invisible	1	20	150	female	restricted	group
24	Ern	eyes.invisible	2	15	203	male	restricted	group
2	Roe	eyes.invisible	1	20	203	female	restricted	group
27	Ral	eyes.invisible	2	15	153	female	restricted	group
11	Dus	eyes.invisible	1	20	271	male	restricted	group
30	Rat	eyes.invisible	2	15	223	male	restricted	individual
25	Hei	eyes.visible	1	20	114	female	ad libitum	group
30	Fue	eyes.invisible	2	15	78	male	restricted	individual
9	Mij	eyes.invisible	1	25	100	male	restricted	individual
24	Rud	eyes.invisible	2	20	138	male	restricted	group
19	Mar	eyes.visible	1	25	42	female	ad libitum	individual
18	Til	eyes.invisible	2	25	56	female	restricted	group
26	Eny	eyes.visible	1	25	114	female	ad libitum	individual
25	Hei	eyes.invisible	2	25	114	female	ad libitum	group
2	Sto	eyes.invisible	1	30	76	female	restricted	group
1	Jun	eyes.visible	2	30	150	female	restricted	group
10	Kel	eyes.invisible	1	30	234	female	restricted	group
2	Sto	eyes.visible	2	40	76	female	restricted	group
22	Jam	eyes.visible	1	30	128	male	ad libitum	group
4	Fid	eyes.visible	2	40	269	female	ad libitum	group
24	Ern	eyes.visible	1	30	203	male	restricted	group
10	Kel	eyes.visible	2	40	234	female	restricted	group
28	Lex	eyes.visible	1	30	185	female	restricted	individual
19	Mar	eyes.invisible	2	40	42	female	ad libitum	individual
27	Pea	eyes.visible	1	40	163	male	ad libitum	group
7	Lis	eyes.visible	2	50	125	female	ad libitum	group
27	Ral	eyes.visible	1	40	153	female	restricted	group
21	Bel	eyes.invisible	2	50	259	male	restricted	group
4	Fid	eyes.invisible	1	50	269	female	ad libitum	group
3	Eri	eyes.visible	2	60	335	male	ad libitum	group
6	Nar	eyes.invisible	1	50	211	female	ad libitum	group
3	Gau	eyes.visible	2	60	371	male	ad libitum	group
4	Bal	eyes.visible	2	60	319	male	ad libitum	group
24	Rud	eyes.visible	1	50	138	male	restricted	group
5	Dil	eyes.visible	2	60	104	female	ad libitum	individual
3	Eri	eyes.invisible	1	60	335	male	ad libitum	group
7	Joe	eyes.visible	2	60	279	male	restricted	individual
3	Gau	eyes.invisible	1	60	371	male	ad libitum	group
8	Mist	eyes.visible	2	60	251	male	restricted	individual
4	Bal	eyes.invisible	1	60	319	male	ad libitum	group
11	Lin	eyes.visible	2	60	269	female	restricted	group
5	Dil	eyes.invisible	1	60	104	female	ad libitum	individual
12	Ria	eyes.visible	2	60	284	female	ad libitum	group
7	Joe	eyes.invisible	1	60	279	male	restricted	individual
12	Leh	eyes.visible	2	60	179	male	ad libitum	individual
8	Mist	eyes.invisible	1	60	251	male	restricted	individual
13	Cic	eyes.visible	2	60	162	male	ad libitum	group
8	Per	eyes.invisible	1	60	323	male	restricted	individual
13	Sur	eyes.visible	2	60	244	female	ad libitum	group
11	Lin	eyes.invisible	1	60	269	female	restricted	group
16	Drea	eyes.visible	2	60	177	female	restricted	individual
12	Ria	eyes.invisible	1	60	284	female	ad libitum	group
16	For	eyes.visible	2	60	113	male	restricted	individual
12	Leh	eyes.invisible	1	60	179	male	ad libitum	individual
18	Tij	eyes.invisible	2	60	151	female	restricted	group
13	Cic	eyes.invisible	1	60	162	male	ad libitum	group
20	Nin	eyes.invisible	2	60	78	female	ad libitum	group
13	Sur	eyes.invisible	1	60	244	female	ad libitum	group
22	Jam	eyes.invisible	2	60	128	male	ad libitum	group
16	Drea	eyes.invisible	1	60	177	female	restricted	individual
25	Sky	eyes.invisible	2	60	175	male	ad libitum	group
16	For	eyes.invisible	1	60	113	male	restricted	individual
26	Eny	eyes.invisible	2	60	114	female	ad libitum	individual
18	Tij	eyes.visible	1	60	151	female	restricted	group
1	Sea	eyes.visible	2	NA	305	male	restricted	group
18	Til	eyes.visible	1	60	56	female	restricted	group
10	Pam	eyes.visible	2	NA	307	female	restricted	group
20	Nin	eyes.visible	1	60	78	female	ad libitum	group
17	Noe	eyes.invisible	2	NA	244	female	restricted	group
20	Miss	eyes.visible	1	60	296	female	ad libitum	group
21	San	eyes.invisible	2	NA	162	male	ad libitum	group
25	Sky	eyes.visible	1	60	175	male	ad libitum	group
22	Kar	eyes.invisible	2	NA	176	female	ad libitum	group
30	Rat	eyes.visible	1	60	223	male	restricted	individual
23	Nar	eyes.invisible	2	NA	212	female	restricted	individual
10	Pam	eyes.invisible	1	NA	307	female	restricted	group
26	Wic	eyes.invisible	2	NA	150	male	ad libitum	individual
21	San	eyes.visible	1	NA	162	male	ad libitum	group
28	Lex	eyes.invisible	2	NA	185	female	restricted	individual
22	Kar	eyes.visible	1	NA	176	female	ad libitum	group
29	Kara	eyes.invisible	2	NA	211	female	restricted	individual
23	Nar	eyes.visible	1	NA	212	female	restricted	individual

## Sheet: Data_exp2
ID	order	cond	max.delay	age	sex	housing	feeding.times	learning	insistence	trainability	food.motivation	nervousness	patience	stress	pred.success
Angus	2	QUAL	30	190	M	group	ad libitum	3	4	5	4	4	3	4	3
Angus	1	QUAN	20	190	M	group	ad libitum	3	4	5	4	4	3	4	3
Callisto	2	QUAL	NA	78	M	individual	restricted	5	5	5	5	3	2	1	3
Callisto	1	QUAN	30	78	M	individual	restricted	5	5	5	5	3	2	1	3
Chaplin	1	QUAL	NA	310	M	group	ad libitum	4	3	4	3	5	3	5	4
Chaplin	2	QUAN	10	310	M	group	ad libitum	4	3	4	3	5	3	5	4
Chessy	2	QUAL	10	315	F	individual	restricted	4	5	5	5	3	4	2	2
Chessy	1	QUAN	20	315	F	individual	restricted	4	5	5	5	3	4	2	2
Chewbacca	2	QUAL	NA	131	M	group	ad libitum	4	5	6	5	3	1	4	4
Chewbacca	1	QUAN	10	131	M	group	ad libitum	4	5	6	5	3	1	4	4
Cipriani	2	QUAL	5	224	M	individual	restricted	3	5	4	5	4	5	4	4
Cipriani	1	QUAN	10	224	M	individual	restricted	3	5	4	5	4	5	4	4
Cordell	1	QUAL	5	270	M	individual	ad libitum	5	5	5	5	3	3	3	4
Cordell	2	QUAN	10	270	M	individual	ad libitum	5	5	5	5	3	3	3	4
Fidalgo	2	QUAL	40	115	M	individual	ad libitum	6	3	6	5	5	4	5	6
Fidalgo	1	QUAN	20	115	M	individual	ad libitum	6	3	6	5	5	4	5	6
Finley	2	QUAL	10	157	M	group	ad libitum	3	4	4	3	3	4	4	4
Finley	1	QUAN	20	157	M	group	ad libitum	3	4	4	3	3	4	4	4
Finn	1	QUAL	0	182	M	individual	ad libitum	3	4	3	5	5	3	5	3
Finn	2	QUAN	10	182	M	individual	ad libitum	3	4	3	5	5	3	5	3
Flocke	2	QUAL	60	295	F	group	ad libitum	5	2	4	3	2	6	1	5
Flocke	1	QUAN	2	295	F	group	ad libitum	5	2	4	3	2	6	1	5
Florence	1	QUAL	10	147	F	individual	ad libitum	NA	5	5	6	1	6	1	4
Florence	2	QUAN	20	147	F	individual	ad libitum	NA	5	5	6	1	6	1	4
Franja	2	QUAL	10	188	F	individual	restricted	4	6	6	6	1	1	6	1
Franja	1	QUAN	10	188	F	individual	restricted	4	6	6	6	1	1	6	1
Franz	1	QUAL	5	126	M	group	ad libitum	3	6	4	6	5	1	6	2
Franz	2	QUAN	20	126	M	group	ad libitum	3	6	4	6	5	1	6	2
Friedrich	1	QUAL	10	202	M	group	ad libitum	5	2	5	3	5	5	4	5
Friedrich	2	QUAN	10	202	M	group	ad libitum	5	2	5	3	5	5	4	5
Grace	1	QUAL	20	274	F	group	ad libitum	2	6	2	6	2	2	2	2
Grace	2	QUAN	5	274	F	group	ad libitum	2	6	2	6	2	2	2	2
Heinrich	1	QUAL	10	201	M	group	ad libitum	4	4	4	3	3	5	3	4
Heinrich	2	QUAN	20	201	M	group	ad libitum	4	4	4	3	3	5	3	4
Holmes	2	QUAL	NA	151	M	group	ad libitum	2	3	5	6	4	2	1	3
Holmes	1	QUAN	10	151	M	group	ad libitum	2	3	5	6	4	2	1	3
Jelly	1	QUAL	NA	160	F	individual	ad libitum	4	5	4	5	1	6	3	4
Jelly	2	QUAN	10	160	F	individual	ad libitum	4	5	4	5	1	6	3	4
Levin	1	QUAL	NA	149	M	group	ad libitum	5	3	5	6	2	4	2	4
Levin	2	QUAN	NA	149	M	group	ad libitum	5	3	5	6	2	4	2	4
Lilly	2	QUAL	5	175	F	individual	restricted	3	3	4	3	6	1	6	3
Lilly	1	QUAN	10	175	F	individual	restricted	3	3	4	3	6	1	6	3
Quax	2	QUAL	NA	322	M	group	ad libitum	1	5	2	5	2	4	3	3
Quax	1	QUAN	60	322	M	group	ad libitum	1	5	2	5	2	4	3	3
Rosa	1	QUAL	5	211	F	individual	restricted	4	4	4	4	5	2	2	4
Rosa	2	QUAN	20	211	F	individual	restricted	4	4	4	4	5	2	2	4
Sirtaki	2	QUAL	NA	77	M	individual	restricted	5	5	6	6	1	4	1	4
Sirtaki	1	QUAN	10	77	M	individual	restricted	5	5	6	6	1	4	1	4
Snekkja	1	QUAL	10	334	F	group	ad libitum	1	5	2	3	4	3	3	4
Snekkja	2	QUAN	10	334	F	group	ad libitum	1	5	2	3	4	3	3	4
Speedy	2	QUAL	10	65	M	individual	ad libitum	6	6	6	6	4	4	4	4
Speedy	1	QUAN	10	65	M	individual	ad libitum	6	6	6	6	4	4	4	4
Stina	1	QUAL	10	202	F	group	ad libitum	3	4	4	4	4	3	3	4
Stina	2	QUAN	30	202	F	group	ad libitum	3	4	4	4	4	3	3	4
Sunny	2	QUAL	NA	252	F	individual	restricted	3	6	4	6	4	3	4	2
Sunny	1	QUAN	5	252	F	individual	restricted	3	6	4	6	4	3	4	2
Viamondo	1	QUAL	NA	147	M	individual	restricted	5	6	5	4	2	2	5	2
Viamondo	2	QUAN	10	147	M	individual	restricted	5	6	5	4	2	2	5	2
ZackZack	1	QUAL	2	141	M	group	ad libitum	5	3	5	4	4	3	2	5
ZackZack	2	QUAN	5	141	M	group	ad libitum	5	3	5	4	4	3	2	5

## Sheet: Data_exp2_per session
ID	age	sex	Phase	Delay	Session	choice_LVR	choice_HVR	choiceLVR_LQR	choiceHVR_LQR	choiceLVR_HQR	choiceHVR_HQR	head.movement	look.away	push.LVR	large.distance	flehmen	oral.manipl	pawing	chew	sniffing.LVR	test_dur
Angus	190	M	Quan	2	1	3	12	1	6	2	6	0	0	0	16.8	0	0	0	NA	0	42.4
Angus	190	M	Quan	2	2	3	12	1	6	2	6	0	0	0	15.8	0	0	0	NA	0	38
Angus	190	M	Quan	5	1	3	12	1	6	2	6	3	0	0	41	0	0	0	NA	0	76
Angus	190	M	Quan	5	2	2	13	1	6	1	7	3.2	0.6	0	23.2	0	0	0	NA	0	76.8
Angus	190	M	Quan	10	1	1	14	0	7	1	7	3.2	6.4	0	45.6	0	0	0	0	0	156.8
Angus	190	M	Quan	10	2	1	14	1	6	0	8	2.6	6.4	0	84	0	0	0	0	0	149.4
Angus	190	M	Quan	20	1	4	11	4	3	0	8	10.6	23.8	0	120.8	0	0	1	25.2	0	254.2
Angus	190	M	Quan	20	2	4	11	2	5	2	6	7	39.8	0.8	176.4	0	0	0	34	1	235.6
Angus	190	M	Quan	30	1	15	0	7	0	8	0	13	13.4	0	59	0	0	0	3.2	0	97.2
Angus	190	M	Quan	30	2	15	0	7	0	8	0	0	0	0	7	0	0	0	0	0	34.2
Angus	190	M	Quan	30	3	15	0	7	0	8	0	0	4.2	0	6	0	0	0	0	0	22
Angus	190	M	Quan	30	4	15	0	7	0	8	0	0	0	0	0.2	0	0	0	0	0	13.4
Angus	190	M	Quan	30	5	15	0	7	0	8	0	0	0	0	0	0	0	0	0	0	13.8
Angus	190	M	Qual	2	1	4	11	NA	NA	NA	NA	4.2	0	0	9.6	0	0	0	NA	0	31.4
Angus	190	M	Qual	2	2	4	11	NA	NA	NA	NA	0	0	0	10.4	0	0	0	NA	1.8	34
Angus	190	M	Qual	5	1	1	14	NA	NA	NA	NA	8.6	0	0	35.2	0	0	0	NA	0	77.4
Angus	190	M	Qual	5	2	3	12	NA	NA	NA	NA	7.8	0	0	34.8	0	0	0	NA	0	70.6
Angus	190	M	Qual	10	1	6	9	NA	NA	NA	NA	10.2	2	0	31.8	0	0	0	0	0	102.4
Angus	190	M	Qual	10	2	9	6	NA	NA	NA	NA	7.2	0.6	0	8.8	0	0	0	0	0	77.4
Angus	190	M	Qual	20	1	12	3	NA	NA	NA	NA	6.2	13.2	0	44.8	0	0	0	0	0	118.6
Angus	190	M	Qual	20	2	10	5	NA	NA	NA	NA	4.4	5.4	0	19.2	0	0	0	3.4	0	118.8
Angus	190	M	Qual	20	3	9	6	NA	NA	NA	NA	0	7.8	0	13.2	0	0	0	11	0	142.4
Angus	190	M	Qual	30	1	8	7	NA	NA	NA	NA	0	20.2	0	34.8	0	0	0	30.8	0	259.4
Angus	190	M	Qual	30	2	7	8	NA	NA	NA	NA	0	13.4	0	39.4	0	0	0	44.2	0	301.6
Angus	190	M	Qual	40	1	15	0	NA	NA	NA	NA	0	0	0	19.6	0	0	0	11.8	0	53.4
Angus	190	M	Qual	40	2	15	0	NA	NA	NA	NA	0	0	0	0	0	0	0	0	0	20
Angus	190	M	Qual	40	3	15	0	NA	NA	NA	NA	0	0	0	0	0	0	0	0	0	16.4
Angus	190	M	Qual	40	4	15	0	NA	NA	NA	NA	0	0	0	0	0	0	0	0	0	10.6
Angus	190	M	Qual	40	5	15	0	NA	NA	NA	NA	0	0	0	0	0	0	0	0	0	11.4
Callisto	78	M	Quan	2	1	2	13	2	5	0	8	0	0	0	3	0	0	0	NA	0	36.6
Callisto	78	M	Quan	2	2	1	14	1	6	0	8	0	0	0	1.8	0	0	0	NA	0	35.4
Callisto	78	M	Quan	5	1	1	14	0	7	1	7	0	0	0	0.8	0	0	0	NA	0	79.2
Callisto	78	M	Quan	5	2	1	14	0	7	1	7	0	7.6	0	9.6	0	0	0	NA	0	81.8
Callisto	78	M	Quan	10	1	1	14	1	6	0	8	6.6	10	0	23	0	0	0	0	0	163.8
Callisto	78	M	Quan	10	2	3	12	1	6	2	6	2.2	8.2	0	46.4	0	0	0	0	0	145.4
Callisto	78	M	Quan	20	1	3	12	1	6	2	6	0.6	69.8	0	128.8	0	0	0	17	0	267.6
Callisto	78	M	Quan	20	2	4	11	2	5	2	6	0	50.8	0	154.4	0	1	0	7.4	0	250.8
Callisto	78	M	Quan	30	1	3	12	2	5	1	7	0	217.4	0	329.8	0	1.4	0	33.2	0	410.4
Callisto	78	M	Quan	30	2	7	8	1	6	6	2	0	158	0	313.2	0	2.2	8.6	35.8	0	389.6
Callisto	78	M	Quan	40	1	12	3	7	0	5	3	2	28.8	0	91.6	0	0	0	2.4	0	220.4
Callisto	78	M	Quan	40	2	15	0	7	0	8	0	0	1.8	0	4.6	0	0	0	0	0	46
Callisto	78	M	Quan	40	3	15	0	7	0	8	0	0	0	0	0	0	0	0	0	0	11.2
Callisto	78	M	Quan	40	4	15	0	7	0	8	0	0	0	0	0	0	0	0	0	0	13
Callisto	78	M	Quan	40	5	15	0	7	0	8	0	0	0	0	0	0	0	0	0	0	26.2
Chaplin	310	M	Quan	2	1	1	14	1	6	0	8	0	0	0	0	0	0	0	NA	0	36.8
Chaplin	310	M	Quan	2	2	0	15	0	7	0	8	0	0	0	0	0	0	0	NA	0	35.8
Chaplin	310	M	Quan	5	1	2	13	1	6	1	7	0	0.6	0	5.8	0	0	0	NA	0	83.2
Chaplin	310	M	Quan	5	2	0	15	0	7	0	8	0	1.4	0	4.4	0	0	0	NA	0	81.6
Chaplin	310	M	Quan	10	1	2	13	0	7	2	6	0	10.2	0	23.2	0	0	0	0	0	151
Chaplin	310	M	Quan	10	2	2	13	1	6	1	7	2.6	11.2	0	29.8	0	0	0	0	0	159.6
Chaplin	310	M	Quan	20	1	15	0	7	0	8	0	0	7	0	17.8	0	0	0	0	0	87
Chaplin	310	M	Quan	20	2	15	0	7	0	8	0	0	1.8	0	5.8	0	0	0	0	0	35.4
Chaplin	310	M	Quan	20	3	15	0	7	0	8	0	0	0	0	2	0	0	0	0	0	11
Chaplin	310	M	Quan	20	4	15	0	7	0	8	0	0	0	0	0.4	0	0	0	0	0	8.6
Chaplin	310	M	Quan	20	5	15	0	7	0	8	0	0	0	0	0.4	0	0	0	0	0	9.2
Chessy	315	F	Quan	2	1	1	14	0	7	1	7	0	0	0	0	23.4	0	0	NA	0	44
Chessy	315	F	Quan	2	2	1	14	0	7	1	7	0	0	0	0	23	0	0	NA	0	40.8
Chessy	315	F	Quan	5	1	1	14	1	6	0	8	2.4	0	0	0	59.8	0	0	NA	0	81
Chessy	315	F	Quan	5	2	2	13	2	5	0	8	0	0	0	0	61.2	0	0	NA	0	77.4
Chessy	315	F	Quan	10	1	4	11	2	5	2	6	0	0	0	0	96	0	1.8	0	0	123
Chessy	315	F	Quan	10	2	0	15	0	7	0	8	0	0	0	10.4	113.8	0	0	0	0	166.4
Chessy	315	F	Quan	20	1	9	6	3	4	6	2	1.2	3	0	46.4	119	0	34.4	38.2	0	249
Chessy	315	F	Quan	20	2	8	7	5	2	3	5	0	1	0	49.6	116	0	63.8	42	1.4	268
Chessy	315	F	Quan	30	1	13	2	6	1	7	1	0	10.6	0	39.8	77.2	3	63.4	45	0	263.4
Chessy	315	F	Quan	30	2	9	6	4	3	5	3	0	17.4	0	94.4	84.8	0.6	59.2	24.8	0	325
Chessy	315	F	Quan	30	3	15	0	7	0	8	0	0	19.6	0	80.4	51	0	54.2	13.8	0	220.2
Chessy	315	F	Quan	30	4	15	0	7	0	8	0	0	0	0	3.2	35	0	0	0	0	59.4
Chessy	315	F	Quan	30	5	15	0	7	0	8	0	0	0	0	1.4	7.4	0	0	0	0	20.6
Chessy	315	F	Qual	2	1	2	13	NA	NA	NA	NA	0	0	0	2.8	21	0	1.8	NA	0	36
Chessy	315	F	Qual	2	2	0	15	NA	NA	NA	NA	0	0	0	0	29	0	2.4	NA	0	40
Chessy	315	F	Qual	5	1	1	14	NA	NA	NA	NA	0	0	0	0.8	62.6	0	7	NA	0	83
Chessy	315	F	Qual	5	2	4	11	NA	NA	NA	NA	0	0	0	0.4	51	0	2.6	NA	0	66
Chessy	315	F	Qual	10	1	3	12	NA	NA	NA	NA	0.8	2.6	0	9.2	94	0	1.8	0	0	137.8
Chessy	315	F	Qual	10	2	6	9	NA	NA	NA	NA	0	0	0	1.6	90	0	0	0	0.2	129
Chessy	315	F	Qual	20	1	13	2	NA	NA	NA	NA	5.6	0	0	3.6	45.2	0	4.2	1.6	0	89.4
Chessy	315	F	Qual	20	2	15	0	NA	NA	NA	NA	0	0	0	1	28.6	0	0	0	0	48.8
Chessy	315	F	Qual	20	3	15	0	NA	NA	NA	NA	0	0	0	0	2	0	0	0	0	11
Chessy	315	F	Qual	20	4	15	0	NA	NA	NA	NA	0	0	0	0	0.4	0	0	0	0	10.2
Chessy	315	F	Qual	20	5	15	0	NA	NA	NA	NA	0	0	0	0	1.2	0	0	0	0	8.6
Chewbacca	131	M	Quan	2	1	3	12	1	6	2	6	0	3.4	0	2.2	0	0	0	NA	0	33.8
Chewbacca	131	M	Quan	2	2	1	14	0	7	1	7	0	0.2	0	0	0	0	0	NA	0	35.8
Chewbacca	131	M	Quan	5	1	4	11	1	6	3	5	0.6	19.4	0	7.2	0	0	0	NA	0	65.6
Chewbacca	131	M	Quan	5	2	5	10	2	5	3	5	1	8.2	0	3.2	0	0	0	NA	0	59.8
Chewbacca	131	M	Quan	10	1	2	13	1	6	1	7	0	1	0	0.8	0	0	0	0	0	141.4
Chewbacca	131	M	Quan	10	2	2	13	0	7	2	6	3.6	10.8	0	4	0	0	0	0	0	146
Chewbacca	131	M	Quan	20	1	15	0	7	0	8	0	2.4	8.2	0	10	0	0	0	0	0	49.8
Chewbacca	131	M	Quan	20	2	15	0	7	0	8	0	1	3.8	0	8.2	0	0	2.4	0	0	28.4
Chewbacca	131	M	Quan	20	3	14	1	7	0	7	1	2.2	12.2	0	12.4	0	0	0	5	0	65.6
Chewbacca	131	M	Quan	20	4	15	0	7	0	8	0	0	0	0	0	0	0	0	0	0	11.8
Cipriani	224	M	Quan	2	1	3	12	3	4	0	8	1.4	1	0	3.6	0	0	0	NA	8	48.6
Cipriani	224	M	Quan	2	2	5	10	1	6	4	4	6	0	0	1.2	0	0	0	NA	0	37.2
Cipriani	224	M	Quan	5	1	4	11	1	6	3	5	14	0	0	6.6	0	0	0	NA	0	76
Cipriani	224	M	Quan	5	2	6	9	3	4	3	5	10.6	4.8	0	10.8	0	0	0	NA	0	65.8
Cipriani	224	M	Quan	10	1	8	7	4	3	4	4	29.8	1.8	0	11	0	0	0	0	0	110.8
Cipriani	224	M	Quan	10	2	6	9	2	5	4	4	50.2	0.6	0	2	0	0	0	0	0	108.2
Cipriani	224	M	Quan	20	1	12	3	7	0	5	3	60.6	10.6	0	19.6	0	0	0	0	0	139.8
Cipriani	224	M	Quan	20	2	14	1	7	0	7	1	10	12.2	0	15.8	0	9.8	0	0	0	51.4
Cipriani	224	M	Quan	20	3	15	0	7	0	8	0	1.4	0	0	0.4	0	0	0	0	0	18.6
Cipriani	224	M	Quan	20	4	14	1	6	1	8	0	3.8	14.8	0	15.8	0	0	0	0	0	41.6
Cipriani	224	M	Quan	20	5	15	0	7	0	8	0	0	0.6	0	1	0	0	0	0	0	12.6
Cipriani	224	M	Qual	2	1	3	12	NA	NA	NA	NA	15	0	0	0	0	0	0	NA	0	35.4
Cipriani	224	M	Qual	2	2	3	12	NA	NA	NA	NA	10	0	0	1.4	0	0	0	NA	0	34.6
Cipriani	224	M	Qual	5	1	2	13	NA	NA	NA	NA	26.6	6.8	0	14.2	0	0	0	NA	0	79.8
Cipriani	224	M	Qual	5	2	1	14	NA	NA	NA	NA	35.8	5.4	0	13	0	0	0	NA	0	80.2
Cipriani	224	M	Qual	10	1	10	5	NA	NA	NA	NA	38.8	5.6	0	11	0	0	0	0	0	92.8
Cipriani	224	M	Qual	10	2	15	0	NA	NA	NA	NA	9.2	1.2	0	2.6	0	0	0	0	0	32
Cipriani	224	M	Qual	10	3	15	0	NA	NA	NA	NA	2	0.6	0	3.4	0	0	0	0	0	17.6
Cipriani	224	M	Qual	10	4	15	0	NA	NA	NA	NA	0	0	0	2.2	0	0	0	0	0	13
Cipriani	224	M	Qual	10	5	15	0	NA	NA	NA	NA	0	1.2	0	3.4	0	0	0	0	0	15.8
Cordell	270	M	Qual	2	1	14	1	NA	NA	NA	NA	3.2	0	0	0.4	0	0	0	NA	0	14.8
Cordell	270	M	Qual	2	2	15	0	NA	NA	NA	NA	0.4	0	0	0	0	0	0	NA	0	16
Cordell	270	M	Qual	2	3	15	0	NA	NA	NA	NA	0.8	0	0	0	0	0	0	NA	0	13.4
Cordell	270	M	Qual	2	4	12	3	NA	NA	NA	NA	0.4	0	0	3	0	0	0	NA	0	19.8
Cordell	270	M	Qual	2	5	7	8	NA	NA	NA	NA	3.8	0	0	1.8	0	0	0	NA	1.6	29.6
Cordell	270	M	Qual	2	6	3	12	NA	NA	NA	NA	4.4	0	0	9.2	0	0	0	NA	1.6	37.8
Cordell	270	M	Qual	5	1	8	7	NA	NA	NA	NA	13.8	0.2	0.6	10	0	0	0	NA	0.6	52.4
Cordell	270	M	Qual	5	2	4	11	NA	NA	NA	NA	18	0.4	0.8	10.6	0.6	0	0	NA	1.4	67.6
Cordell	270	M	Qual	10	1	8	7	NA	NA	NA	NA	19	7	1.6	13.6	1.8	0	0	0	1.8	96.4
Cordell	270	M	Qual	10	2	13	2	NA	NA	NA	NA	7.2	0.4	0.6	1.2	0.4	0	0	0	0.8	35.4
Cordell	270	M	Qual	10	3	15	0	NA	NA	NA	NA	0.4	1.8	0	2.4	0	0	0	0	0	20.6
Cordell	270	M	Qual	10	4	15	0	NA	NA	NA	NA	1	0.8	0	2.4	0	0	0	0	0	14
Cordell	270	M	Qual	10	5	15	0	NA	NA	NA	NA	0.4	0.6	0	0	0	0	0	0	0	12.6
Cordell	270	M	Quan	2	1	2	13	0	7	2	6	8	5.4	0	8.8	0	0	0	NA	0	45.8
Cordell	270	M	Quan	2	2	0	15	0	7	0	8	10.4	5	0	16.2	0	0	0	NA	0	42.8
Cordell	270	M	Quan	5	1	2	13	1	6	1	7	27.4	7	0	30.2	0	0	0	NA	0	79.6
Cordell	270	M	Quan	5	2	1	14	1	6	0	8	16.8	7.8	0.6	10.4	0	0	0	NA	0	78.8
Cordell	270	M	Quan	10	1	5	10	2	5	3	5	45.2	14.6	0	55.4	0	0	0	0	0.6	145
Cordell	270	M	Quan	10	2	4	11	2	5	2	6	38.4	14.6	0.6	34.4	0	0	0	0	0	117.6
Cordell	270	M	Quan	20	1	10	5	4	3	6	2	22.4	40.4	1	60.8	2	1.4	0	7	3.6	183
Cordell	270	M	Quan	20	2	15	0	7	0	8	0	1	6	0	7.6	0	0	0	0	0	26.4
Cordell	270	M	Quan	20	3	15	0	7	0	8	0	3.8	4.6	0	10.8	0	0	0	0	0	25.2
Cordell	270	M	Quan	20	4	15	0	7	0	8	0	0.8	0.6	0	1.8	0	0	0	0	0	17.2
Cordell	270	M	Quan	20	5	15	0	7	0	8	0	1	0	0	0.6	0	0	0	0	0	15
Fidalgo	115	M	Quan	10	1	1	14	1	6	0	8	10.6	5.4	0	8.8	0	0	3	0	7	159.8
Fidalgo	115	M	Quan	10	2	1	14	1	6	0	8	10.6	5	0.4	8	0	0	2.4	0	6.4	144.4
Fidalgo	115	M	Quan	20	1	8	7	7	0	1	7	15.2	23.2	0.4	29.4	0	0	0	0	8.6	177
Fidalgo	115	M	Quan	20	2	8	7	6	1	2	6	7	49	3.2	59.6	0	0	1	3	1.2	184
Fidalgo	115	M	Quan	30	1	15	0	7	0	8	0	0	10.8	0	13.2	0	0	0.4	0	1.4	58.8
Fidalgo	115	M	Quan	30	2	15	0	7	0	8	0	0	6.4	0	8.2	0	0	0	0	0	33.2
Fidalgo	115	M	Quan	30	3	15	0	7	0	8	0	0	0	0	0	0	0	0	0	0	18.2
Fidalgo	115	M	Quan	30	4	15	0	7	0	8	0	0	0	0	0	0	0	0	0	0	14
Fidalgo	115	M	Quan	30	5	15	0	7	0	8	0	0	0	0	0	0	0	0	0	0	22.8
Fidalgo	115	M	Qual	2	1	0	15	NA	NA	NA	NA	1.4	0	0	0	0	0	0	NA	5.2	42.4
Fidalgo	115	M	Qual	2	2	0	15	NA	NA	NA	NA	0.8	0.6	1.4	1.8	0.8	0	0	NA	7.6	50
Fidalgo	115	M	Qual	5	1	1	14	NA	NA	NA	NA	1.8	4.2	4.2	9.6	4	0	0	NA	7.4	86.4
Fidalgo	115	M	Qual	5	2	0	15	NA	NA	NA	NA	2.8	5.8	5	13.6	0.4	0	0	NA	7.4	87.2
Fidalgo	115	M	Qual	10	1	1	14	NA	NA	NA	NA	5.6	20.8	3.6	35.6	0	0	0	0	8.4	151.8
Fidalgo	115	M	Qual	10	2	0	15	NA	NA	NA	NA	0.8	39.2	3.8	50	0	0	0	0	13	161.8
Fidalgo	115	M	Qual	20	1	0	15	NA	NA	NA	NA	NA	NA	NA	NA	NA	0	NA	NA	NA	NA
Fidalgo	115	M	Qual	20	2	10	5	NA	NA	NA	NA	NA	NA	NA	NA	NA	0	NA	NA	NA	NA
Fidalgo	115	M	Qual	30	1	2	13	NA	NA	NA	NA	8.4	154	6.6	188.2	0	0	0	12.6	42.6	417.6
Fidalgo	115	M	Qual	30	2	0	15	NA	NA	NA	NA	4.4	322.6	0.6	358	0	2	0	19.6	22.8	480.2
Fidalgo	115	M	Qual	40	1	0	15	NA	NA	NA	NA	7.4	406.8	0	490.2	0	7.8	0	13.8	5.6	625.4
Fidalgo	115	M	Qual	40	2	2	13	NA	NA	NA	NA	1.8	403.8	0.4	440.2	0	1	0	17.6	17.6	556.2
Fidalgo	115	M	Qual	60	1	15	0	NA	NA	NA	NA	0	32	0	32.6	0	0	0	0	0	49
Fidalgo	115	M	Qual	60	2	15	0	NA	NA	NA	NA	0	0	0	0	0	0	0	0	0	11.2
Fidalgo	115	M	Qual	60	3	15	0	NA	NA	NA	NA	0	0	0	0	0	0	0	0	3	18.2
Fidalgo	115	M	Qual	60	4	15	0	NA	NA	NA	NA	0	0	0	0	0	0	0	0	0	12.6
Fidalgo	115	M	Qual	60	5	15	0	NA	NA	NA	NA	0	0	0	0	0	0	0	0	0	12
Finley	157	M	Quan	2	1	2	13	2	5	0	8	0	2.8	0	10.4	0	0	0	NA	1.6	43.4
Finley	157	M	Quan	2	2	0	15	0	7	0	8	1.4	0	0	0	0	0	0	NA	3	43.8
Finley	157	M	Quan	5	1	3	12	1	6	2	6	5	1.6	0	9	0	0	0	NA	7.6	77.8
Finley	157	M	Quan	5	2	2	13	2	5	0	8	14	3.6	0.6	3.6	0	0	0	NA	1.2	78.8
Finley	157	M	Quan	10	1	2	13	2	5	0	8	16.8	26.6	0	54.8	0	0	0	0	0.6	161
Finley	157	M	Quan	10	2	3	12	1	6	2	6	21.8	22.8	0	24	0	0	0	0	7.8	145.2
Finley	157	M	Quan	20	1	5	10	3	4	2	6	20.4	103.2	1.2	134	0	7.4	6.6	2.8	6.4	260.8
Finley	157	M	Quan	20	2	1	14	0	7	1	7	15.4	164.2	0	195.4	0	4.4	0	18.2	1.8	310.4
Finley	157	M	Quan	30	1	7	8	6	1	1	7	12	261.2	0	276.6	0	0	0	13.6	2.6	364.4
Finley	157	M	Quan	30	2	12	3	6	1	6	2	2.8	158.8	0	171.8	0	0	0	8	2.6	264.6
Finley	157	M	Quan	30	3	15	0	7	0	8	0	0	47	0.6	48.4	0	0	0	0	0	65.6
Finley	157	M	Quan	30	4	15	0	7	0	8	0	0	13.2	0	13.6	0	0	0	0	0	30
Finley	157	M	Quan	30	5	15	0	7	0	8	0	0	0	0	0	0	0	0	0	0	9.4
Finley	157	M	Qual	2	1	3	12	NA	NA	NA	NA	1.8	0	0	0	0	0	0	NA	0	35.8
Finley	157	M	Qual	2	2	8	7	NA	NA	NA	NA	3.4	0	0	0.2	0	0	0	NA	0	26
Finley	157	M	Qual	5	1	6	9	NA	NA	NA	NA	3.4	6.8	0.8	7	0	0	0	NA	0.8	62.8
Finley	157	M	Qual	5	2	7	8	NA	NA	NA	NA	0	3.2	0	0	0	0	0	NA	0	62.2
Finley	157	M	Qual	10	1	9	6	NA	NA	NA	NA	2	24.4	0	25.4	0	0	0	0	0	89.4
Finley	157	M	Qual	10	2	9	6	NA	NA	NA	NA	0.6	33.2	0	33.8	0	0	0	0	0	89.6
Finley	157	M	Qual	20	1	15	0	NA	NA	NA	NA	2.4	0.8	0	3.2	0	0	0	0	0	42.8
Finley	157	M	Qual	20	2	15	0	NA	NA	NA	NA	0	0	0	0	0	0	0	0	0	11.4
Finley	157	M	Qual	20	3	15	0	NA	NA	NA	NA	0	0	0	0	0	0	0	0	0	11.6
Finley	157	M	Qual	20	4	15	0	NA	NA	NA	NA	0	0	0	0	0	0	0	0	0	8.2
Finley	157	M	Qual	20	5	15	0	NA	NA	NA	NA	0	0	0	0	0	0	0	0	0	9.4
Finn	182	M	Qual	2	1	14	1	NA	NA	NA	NA	1.2	0	0	0	0	1.4	0	NA	0	14
Finn	182	M	Qual	2	2	11	4	NA	NA	NA	NA	0.4	0	0	0	0	0	1.2	NA	0	21.4
Finn	182	M	Qual	2	3	11	4	NA	NA	NA	NA	1.6	0.6	0	1.4	0	0	1.6	NA	0	21.2
Finn	182	M	Qual	2	4	15	0	NA	NA	NA	NA	0	0	0	0	0	0	0	NA	0	14.8
Finn	182	M	Qual	2	5	15	0	NA	NA	NA	NA	0	0	0	0	0	0	0.6	NA	0	16.2
Finn	182	M	Quan	2	1	3	12	0	7	3	5	6.2	0	0	0	0	0	0	NA	0	41
Finn	182	M	Quan	2	2	1	14	0	7	1	7	7	4.4	0	6	0	0	0	NA	0	42.8
Finn	182	M	Quan	5	1	1	14	1	6	0	8	8.8	4.4	0	4.2	0	0	0	NA	0	86.6
Finn	182	M	Quan	5	2	0	15	0	7	0	8	17.2	9.8	0	7.4	0	0	0	NA	0	88.2
Finn	182	M	Quan	10	1	1	14	0	7	1	7	29.4	4.6	0	3.6	0	0	0	0	0	154.6
Finn	182	M	Quan	10	2	0	15	0	7	0	8	9.8	17.6	0	30	0	0	0	0	0	161.8
Finn	182	M	Quan	20	1	11	4	4	3	7	1	26.2	17.2	0	22.2	0	1.6	3	0	0	158.8
Finn	182	M	Quan	20	2	15	0	7	0	8	0	12.6	0	0	0	0	0	0	0	0	33.2
Finn	182	M	Quan	20	3	15	0	7	0	8	0	3.4	1	0.6	1.2	0	0	0	0	0	18.8
Finn	182	M	Quan	20	4	15	0	7	0	8	0	1	0	0	0	0	0	0.6	0	0	11.4
Finn	182	M	Quan	20	5	15	0	7	0	8	0	0	2.6	0	4.4	0	0	0	0	0	16
Florence	147	F	Qual	10	1	5	10	NA	NA	NA	NA	0	48.4	0.4	81.6	0	0	0	0	6.8	151.8
Florence	147	F	Qual	10	2	10	5	NA	NA	NA	NA	0	3	3.6	10.4	0	0	4.4	0	1.6	71
Florence	147	F	Qual	20	1	13	2	NA	NA	NA	NA	2.4	99.6	1.4	107.2	2.6	0	0	0	4.6	166.6
Florence	147	F	Qual	20	2	14	1	NA	NA	NA	NA	0	9	2.2	14.2	1.8	0	0	0	0.6	52.2
Florence	147	F	Qual	20	3	15	0	NA	NA	NA	NA	1.4	14.6	1	18.4	1	0	0	0	0	27.4
Florence	147	F	Qual	20	4	15	0	NA	NA	NA	NA	0.4	23	0	23.6	0	0	0	0	0	38
Florence	147	F	Qual	20	5	15	0	NA	NA	NA	NA	0	1	0	3	5.4	0	0	0	0.6	32.8
Florence	147	F	Quan	2	1	2	13	2	5	0	8	6	0.4	0	1.4	6	0	0	NA	6.6	38.2
Florence	147	F	Quan	2	2	2	13	0	7	2	6	0	4	0.6	4.2	10.6	0	0	NA	8.2	37.8
Florence	147	F	Quan	5	1	4	11	2	5	2	6	13	1.6	0	4.4	21.2	0	0	NA	7.2	68.8
Florence	147	F	Quan	5	2	0	15	0	7	0	8	4	17.2	0	28.2	15.2	0	0	NA	2	85
Florence	147	F	Quan	10	1	2	13	1	6	1	7	5	22.8	0	37.4	30.4	0	0	0	3.6	142.2
Florence	147	F	Quan	10	2	2	13	1	6	1	7	4.8	22.8	0.8	32.8	11	0	0	0	2	142.6
Florence	147	F	Quan	20	1	3	12	2	5	1	7	7	49.8	1.4	70.6	26.2	1.8	0	3.6	2	271.4
Florence	147	F	Quan	20	2	6	8	2	5	4	3	9.2	29.8	4.6	44	11.6	0	0	4.6	2.4	225.4
Florence	147	F	Quan	30	1	14	1	7	0	7	1	8.8	16.2	5.8	24.4	3.8	0	0	3	0.6	112.8
Florence	147	F	Quan	30	2	15	0	7	0	8	0	0	0	0	5.6	0	0	0	0	0.4	28.6
Florence	147	F	Quan	30	3	15	0	7	0	8	0	0	0.6	0	1.2	0	0	0	0	0	13.2
Florence	147	F	Quan	30	4	15	0	7	0	8	0	0	0	0	0	0	0	0	0	0	15.8
Florence	147	F	Quan	30	5	15	0	7	0	8	0	0	0.8	0	1.4	0	0	0	0	0	16.4
Flocke	295	F	Quan	2	1	5	10	0	7	5	3	0	0	0	0	0	0	0	NA	15.8	40.2
Flocke	295	F	Quan	2	2	7	8	0	7	7	1	0	0	0	0	0	0	0	NA	13.6	39.8
Flocke	295	F	Quan	5	1	11	4	3	4	8	0	0	0	0	0	0	0	0	NA	19.4	51.8
Flocke	295	F	Quan	5	2	13	2	5	2	8	0	0	1	0	1.2	0	0	0	NA	11.8	40.4
Flocke	295	F	Quan	5	3	12	3	4	3	8	0	0	0.2	0	0	0	0	0	NA	7	35.6
Flocke	295	F	Quan	5	4	15	0	7	0	8	0	0	0	0	0	0	0	0	NA	0	20
Flocke	295	F	Quan	5	5	11	4	3	4	8	0	0	1	0	1.8	0	0	0	NA	10.6	44
Flocke	295	F	Qual	2	1	0	15	NA	NA	NA	NA	0	0	0	0	0	0	0	NA	17.4	41.6
Flocke	295	F	Qual	2	2	0	15	NA	NA	NA	NA	0	0	0	0	0	0	0	NA	18.2	41.4
Flocke	295	F	Qual	5	1	1	14	NA	NA	NA	NA	0	0.8	0.8	0.8	0	0	0	NA	43	83.4
Flocke	295	F	Qual	5	2	0	15	NA	NA	NA	NA	0	0.2	0	0.2	0	0	0	NA	52.2	89.4
Flocke	295	F	Qual	10	1	1	14	NA	NA	NA	NA	0	1	0	2.2	0	0	0	0	60.4	158.4
Flocke	295	F	Qual	10	2	2	13	NA	NA	NA	NA	0	0.8	0	1.2	0	0	0	0	67	157.8
Flocke	295	F	Qual	20	1	3	12	NA	NA	NA	NA	0	20.4	0	29.4	0	0	0	0	55.6	265.6
Flocke	295	F	Qual	20	2	3	12	NA	NA	NA	NA	0	60.6	3.6	42.6	0	0	0	6.8	63	282.4
Flocke	295	F	Qual	30	1	11	4	NA	NA	NA	NA	0	33.6	9.2	36.6	0	0	1.6	8.8	46.6	164.8
Flocke	295	F	Qual	30	2	2	13	NA	NA	NA	NA	0.8	80	16.2	87	0	0	36.6	14	103.4	436.6
Flocke	295	F	Qual	30	3	2	13	NA	NA	NA	NA	0	161.8	8.2	184	0	4.2	68.6	12.6	48.2	445
Flocke	295	F	Qual	40	1	0	15	NA	NA	NA	NA	0	243	11.4	312	0	7	65.6	14.2	65.2	629
Flocke	295	F	Qual	40	2	0	15	NA	NA	NA	NA	0	370.6	3.8	419	0	13.2	76.4	0	30.2	626
Flocke	295	F	Qual	60	1	4	11	NA	NA	NA	NA	0	385.8	5.2	415.4	0	5.8	21.8	11.6	37.6	721.4
Flocke	295	F	Qual	60	2	1	14	NA	NA	NA	NA	5	417.8	2.6	501.4	0	74.2	56.8	44.6	37.8	896.4
Flocke	295	F	Qual	80	1	15	0	NA	NA	NA	NA	0	51	0	61.4	0	3.4	4.6	5.2	1.8	139.8
Flocke	295	F	Qual	80	2	15	0	NA	NA	NA	NA	0	15.2	0	8.2	0	0	0	0	0	57.6
Flocke	295	F	Qual	80	3	15	0	NA	NA	NA	NA	0	0.6	0	0.6	0	0	0	0	0	15.8
Flocke	295	F	Qual	80	4	15	0	NA	NA	NA	NA	0	0	0	0	0	0	0	0	0	13
Flocke	295	F	Qual	80	5	15	0	NA	NA	NA	NA	0	0	0	0	0	0	0	0	0	12.6
Franja	188	F	Quan	2	1	7	8	6	1	1	7	11.4	0	0	3.2	0.6	0	0	NA	0	33.6
Franja	188	F	Quan	2	2	3	12	2	5	1	7	31.8	1.4	0	1.8	1.2	0.6	0	NA	0	44.6
Franja	188	F	Quan	5	1	1	14	0	7	1	7	58.4	1.4	0	7.6	3.2	1	0	NA	0	86.8
Franja	188	F	Quan	5	2	1	14	1	6	0	8	51	2.2	0	24	7	0	0	NA	0	87.4
Franja	188	F	Quan	10	1	3	12	3	4	0	8	93.2	6.2	0	46.2	11.2	0	0	0	0	137.8
Franja	188	F	Quan	10	2	3	12	2	5	1	7	103.4	9.2	0	56.2	8.4	0	0	0	0	148.8
Franja	188	F	Quan	20	1	5	10	4	3	1	7	137	30.2	0	73	14.8	1	0	0	0	218.6
Franja	188	F	Quan	20	2	14	1	7	0	7	1	14.4	10.6	0	17.4	2	0	0	0	0	65
Franja	188	F	Quan	20	3	15	0	7	0	8	0	0	6.8	0	25.4	0	0	0	0	0	42.6
Franja	188	F	Quan	20	4	15	0	7	0	8	0	0	0	0	0.6	0	0	0	0	0	12.2
Franja	188	F	Quan	20	5	15	0	7	0	8	0	1.4	2	0	3.4	0	0.8	0	0	0	20
Franja	188	F	Qual	2	1	3	12	NA	NA	NA	NA	21.6	0	0	9.2	0.6	1.8	0	NA	0	27.2
Franja	188	F	Qual	2	2	7	8	NA	NA	NA	NA	15.6	0.8	0	3.6	1.2	0	0	NA	0	28.6
Franja	188	F	Qual	5	1	7	8	NA	NA	NA	NA	36.2	0	0	7.4	0.4	0	0	NA	0	50.4
Franja	188	F	Qual	5	2	5	10	NA	NA	NA	NA	36.8	5.6	0	30.2	0.6	0	0	NA	0	62.6
Franja	188	F	Qual	10	1	10	5	NA	NA	NA	NA	46.8	4.2	0	18.8	0.4	0	0	0	0	73.8
Franja	188	F	Qual	10	2	8	7	NA	NA	NA	NA	52.4	3	0	20.2	3.6	0	0	0	0	98
Franja	188	F	Qual	20	1	14	1	NA	NA	NA	NA	13.4	4.8	0	10.8	0	0.8	0	0	0	38.4
Franja	188	F	Qual	20	2	14	1	NA	NA	NA	NA	11.4	5.4	0	9	0	2.4	0	0	0	34.2
Franja	188	F	Qual	20	3	15	0	NA	NA	NA	NA	5.4	0.6	0	1.2	0	0	0	0	0	21.6
Franja	188	F	Qual	20	4	15	0	NA	NA	NA	NA	0	0	0	0	0	0	0	0	0	8.4
Franja	188	F	Qual	20	5	15	0	NA	NA	NA	NA	0	0	0	0	0	0	0	0	0	10
Franz	126	M	Qual	2	1	6	9	NA	NA	NA	NA	0	0	0.6	0	0	0	0	NA	2.2	28.4
Franz	126	M	Qual	2	2	0	15	NA	NA	NA	NA	0	0	0	2.4	0	0	0	NA	0.8	36.4
Franz	126	M	Qual	5	1	3	12	NA	NA	NA	NA	0	0.6	0	0.8	0	0	0	NA	0	69.4
Franz	126	M	Qual	5	2	3	12	NA	NA	NA	NA	0	0	0	0	0	0	0	NA	0.8	69.4
Franz	126	M	Qual	10	1	3	12	NA	NA	NA	NA	0	15.2	0	25.8	0	0	0	0	1.6	134.2
Franz	126	M	Qual	10	2	15	0	NA	NA	NA	NA	0	0	0	2.6	0	0	0	0	0	26.4
Franz	126	M	Qual	10	3	13	2	NA	NA	NA	NA	0	0.4	0	2.2	0	0	0	0	0	29.2
Franz	126	M	Qual	10	4	14	1	NA	NA	NA	NA	0	4.6	0	4.8	0	0	0	0	0	20
Franz	126	M	Qual	10	5	12	2	NA	NA	NA	NA	0	14.8	0	16.6	0	0	0	0	0	34.8
Franz	126	M	Quan	2	1	3	12	1	6	2	6	0.8	0	0	6.8	0	0	0	NA	0	32.6
Franz	126	M	Quan	2	2	0	15	0	7	0	8	1.4	0	0	19.8	0	0	0	NA	0	38.4
Franz	126	M	Quan	5	1	1	14	1	6	0	8	5.8	4.6	0	31.4	0	0	0	NA	1	79.6
Franz	126	M	Quan	5	2	0	15	0	7	0	8	6.8	3	0	30.2	0	0	0	NA	0.6	81.6
Franz	126	M	Quan	10	1	6	9	3	4	3	5	19.8	6	0	27.8	0	0	0	0	0	108
Franz	126	M	Quan	10	2	9	6	4	3	5	3	3.4	2.4	0	33.8	0	0	0	0	0	92.4
Franz	126	M	Quan	20	1	9	6	5	2	4	4	1	82.4	0	132.4	0	0	0	6.4	0	175.4
Franz	126	M	Quan	20	2	9	6	2	5	7	1	2.4	24.4	0	98.8	0	0	0	11	1.4	164.6
Franz	126	M	Quan	30	1	10	5	5	2	5	3	2.4	28.2	0	159	0	0	0	15	0	210.6
Franz	126	M	Quan	30	2	14	1	6	1	8	0	4.2	10	0	25	0	0	0	4.4	0	47.8
Franz	126	M	Quan	30	3	13	2	5	2	8	0	3	15.8	0	71.8	0	0	0	10	0	109.2
Franz	126	M	Quan	30	4	14	1	7	0	7	1	0	2.2	0	8	0	0	0	3.2	0	37.8
Franz	126	M	Quan	30	5	15	0	7	0	8	0	0	0	0	1.4	0	0	0	0	0	10.2
Friedrich	202	M	Qual	2	1	3	12	NA	NA	NA	NA	0	0	0	14	0	0	0	NA	0.8	36.6
Friedrich	202	M	Qual	2	2	4	11	NA	NA	NA	NA	0	0	0	12.4	0	0	0	NA	0	36
Friedrich	202	M	Qual	5	1	0	15	NA	NA	NA	NA	5.6	0	0	55.2	0	0	0	NA	3.4	83.6
Friedrich	202	M	Qual	5	2	6	9	NA	NA	NA	NA	0	0	0	37.4	0	0	0	NA	0	55.8
Friedrich	202	M	Qual	10	1	4	11	NA	NA	NA	NA	0	0	0	55.2	0	0	0	0	0.6	138.4
Friedrich	202	M	Qual	10	2	8	7	NA	NA	NA	NA	0	0	0	75.6	0	0	0	0	0.6	100
Friedrich	202	M	Qual	20	1	14	1	NA	NA	NA	NA	0	0	0	17.6	0	0	0	0	0	52.6
Friedrich	202	M	Qual	20	2	15	0	NA	NA	NA	NA	0	0	0	0	0	0	0	0	0	16.6
Friedrich	202	M	Qual	20	3	15	0	NA	NA	NA	NA	0	0	0	0	0	0	0	0	0	11.2
Friedrich	202	M	Qual	20	4	15	0	NA	NA	NA	NA	0	0	0	0	0	0	0	0	0	10.8
Friedrich	202	M	Qual	20	5	15	0	NA	NA	NA	NA	0	0	0	0.8	0	0	0	0	0	9.8
Friedrich	202	M	Quan	2	1	1	14	1	6	0	8	0.6	0	0	3	0	0	0	NA	1.4	38
Friedrich	202	M	Quan	2	2	3	12	1	6	2	6	0	0	0	10.6	0	0	0	NA	0	34.4
Friedrich	202	M	Quan	5	1	0	15	0	7	0	8	0	0	0	0	0	0	0	NA	2.4	82.6
Friedrich	202	M	Quan	5	2	1	14	0	7	1	7	0	0	0	18.6	0	0	0	NA	1	85.8
Friedrich	202	M	Quan	10	1	1	14	0	7	1	7	2	0	0	6.6	0	0	0	0	2	158.4
Friedrich	202	M	Quan	10	2	2	13	1	6	1	7	0	0	0	6.4	0	0	0	0	0.4	147.2
Friedrich	202	M	Quan	20	1	12	3	6	1	6	2	1	15	0	31.4	0	0	0	11.4	0.4	150
Friedrich	202	M	Quan	20	2	15	0	7	0	8	0	0	0	0	0	0	0	0	0	0	14.8
Friedrich	202	M	Quan	20	3	15	0	7	0	8	0	0	0	0	0	0	0	0	0	0	10.4
Friedrich	202	M	Quan	20	4	15	0	7	0	8	0	0	0	0	0	0	0	0	0	0	12
Friedrich	202	M	Quan	20	5	15	0	7	0	8	0	0	0	0	0	0	0	0	0	0	11.6
Grace	274	F	Qual	2	1	3	12	NA	NA	NA	NA	0	2.4	1	3.8	0	0	0	NA	4	35.6
Grace	274	F	Qual	2	2	0	15	NA	NA	NA	NA	0	2.4	0	5.4	0	0	0	NA	7	43.2
Grace	274	F	Qual	5	1	2	13	NA	NA	NA	NA	9.4	0	1	8	0	0	0	NA	11.4	75.8
Grace	274	F	Qual	5	2	2	13	NA	NA	NA	NA	13.6	1.2	1.8	14.8	0	0	0	NA	6.8	77.2
Grace	274	F	Qual	10	1	0	15	NA	NA	NA	NA	10.2	50.6	2.2	71	0	0.6	0	0	22.8	173.2
Grace	274	F	Qual	10	2	3	12	NA	NA	NA	NA	14	45.6	1	62	0	0	0	0	11.2	135.8
Grace	274	F	Qual	20	1	2	13	NA	NA	NA	NA	20.4	146.2	0.4	202.2	0	2	0	35.8	22	303.4
Grace	274	F	Qual	20	2	3	12	NA	NA	NA	NA	10.2	155	0.6	207.2	0	2.8	0	58.2	22.8	291.2
Grace	274	F	Qual	30	1	14	1	NA	NA	NA	NA	11.6	34.8	2.8	54	0	1.2	0	8.2	10.8	94.8
Grace	274	F	Qual	30	2	15	0	NA	NA	NA	NA	0	12.2	0	15	0	0	0	0	0	29.8
Grace	274	F	Qual	30	3	15	0	NA	NA	NA	NA	0	3.2	0	4.2	0	0	0	0	0	14
Grace	274	F	Qual	30	4	15	0	NA	NA	NA	NA	0	2.4	0	4.2	0	0	0	0	0	15.4
Grace	274	F	Qual	30	5	15	0	NA	NA	NA	NA	0	0	0	0	0	0	0	0	0	7.8
Grace	274	F	Quan	2	1	13	2	5	2	8	0	0.8	3.4	0	3.8	0	0	0	NA	0	18.8
Grace	274	F	Quan	2	2	2	13	0	7	3	5	1.4	5.2	0.4	7.4	0	2.6	0	NA	9	41.4
Grace	274	F	Quan	2	3	2	13	0	7	2	6	4.2	3.4	0	5.4	0	0	0	NA	6.6	39
Grace	274	F	Quan	5	1	9	6	3	4	6	2	3.4	11.6	0	17.8	0	0	0	NA	6.2	49.6
Grace	274	F	Quan	5	2	6	9	1	6	5	3	NA	NA	NA	NA	NA	0	NA	NA	NA	NA
Grace	274	F	Quan	10	1	13	2	5	2	8	0	NA	NA	NA	NA	NA	0	NA	NA	NA	NA
Grace	274	F	Quan	10	2	15	0	7	0	8	0	0.6	2.8	0	3.2	0	0	0	0	0	14
Grace	274	F	Quan	10	3	15	0	7	0	8	0	0	5.2	0	7.2	0	0	0	0	0	19.4
Grace	274	F	Quan	10	4	15	0	7	0	8	0	0	4.2	0	5.8	0	0	0	0	0	17.6
Grace	274	F	Quan	10	5	15	0	7	0	8	0	0	1.8	0	1.8	0	0	0	0	0	9.6
Heinrich	201	M	Qual	2	1	0	15	NA	NA	NA	NA	0	0	0	0	0	0	0	NA	1.8	35.4
Heinrich	201	M	Qual	2	2	0	15	NA	NA	NA	NA	0	0	0	0	0	0	0	NA	1.4	38.4
Heinrich	201	M	Qual	5	1	0	15	NA	NA	NA	NA	0	17.8	0	21	0	0	0	NA	4.4	95
Heinrich	201	M	Qual	5	2	0	15	NA	NA	NA	NA	0	0	0	0	0	0	0	NA	2.8	78.6
Heinrich	201	M	Qual	10	1	0	15	NA	NA	NA	NA	0	31.6	0	35.6	0	0	0	0	4.8	170.6
Heinrich	201	M	Qual	10	2	0	15	NA	NA	NA	NA	0	3.8	0	11	0	0	0	0	5.4	172.4
Heinrich	201	M	Qual	20	1	15	0	NA	NA	NA	NA	0	0	0	1.8	0	0	0	0	0	35.8
Heinrich	201	M	Qual	20	2	15	0	NA	NA	NA	NA	0	0	0	3.8	0	0	0	0	0	22.2
Heinrich	201	M	Qual	20	3	15	0	NA	NA	NA	NA	0	0	0	1.4	0	0	0	0	0	13.6
Heinrich	201	M	Qual	20	4	15	0	NA	NA	NA	NA	0	0	0	0	0	0	0	0	0	13.2
Heinrich	201	M	Qual	20	5	15	0	NA	NA	NA	NA	0	0	0	0	0	0	0	0	0	12.2
Heinrich	201	M	Quan	2	1	4	11	2	5	2	6	0	0	0	0	0	0	0	NA	8	39
Heinrich	201	M	Quan	2	2	2	13	1	6	1	7	0	0.2	0	6.6	0	0	0	NA	1.8	44.4
Heinrich	201	M	Quan	5	1	4	11	2	5	2	6	0	0	0	14.4	0	0	0	NA	1.6	69.4
Heinrich	201	M	Quan	5	2	5	10	2	5	3	5	0	0	0	2.6	0	0	0	NA	0	66
Heinrich	201	M	Quan	10	1	3	12	1	6	2	6	0	4.8	0	12	0	0	0	0	2.6	144
Heinrich	201	M	Quan	10	2	3	12	0	7	3	5	3.2	2.6	0	2	0	0	0	0	1.2	149.2
Heinrich	201	M	Quan	20	1	5	10	3	4	2	6	0	16.6	0	22.6	0	0	0	3.6	7.4	265.2
Heinrich	201	M	Quan	20	2	7	8	1	6	6	2	0	20	0	42.4	0	0	0	8	1.4	194.4
Heinrich	201	M	Quan	30	1	11	4	3	4	8	0	0	100.2	0	106.6	0	0	0	8	10.8	178.8
Heinrich	201	M	Quan	30	2	15	0	7	0	8	0	0	0	0	17.8	0	0	0	0	0	40.6
Heinrich	201	M	Quan	30	3	15	0	7	0	8	0	0	3.4	0	7.6	0	0	0	0	2.2	60.4
Heinrich	201	M	Quan	30	4	15	0	7	0	8	0	0	0	0	0	0	0	0	0	0	28
Heinrich	201	M	Quan	30	5	15	0	7	0	8	0	0	0	0	0	0	0	0	0	0	18
Holmes	151	M	Quan	2	1	1	14	0	7	1	7	3.2	1	0	0.6	0	0	0	NA	1.4	42.6
Holmes	151	M	Quan	2	2	5	10	3	4	2	6	2	0.8	0	1.2	0	0	0	NA	0.8	36.8
Holmes	151	M	Quan	5	1	3	12	1	6	2	6	6	4.2	0.4	27.2	0	0	0	NA	0	82.6
Holmes	151	M	Quan	5	2	1	14	0	7	1	7	21.6	0	0	0.6	0	0	0	NA	0	85.6
Holmes	151	M	Quan	10	1	0	15	0	7	0	8	36	16.8	0	36.2	0	0	0	0	2	171.4
Holmes	151	M	Quan	10	2	1	14	0	7	1	7	27.6	36.4	0	38.4	0	0	0	0	0	168
Holmes	151	M	Quan	20	1	4	11	2	5	2	6	19.2	127.6	0	135	0	0	0	14.6	1.6	320.4
Holmes	151	M	Quan	20	2	13	2	6	1	7	1	6.4	29	1.4	29.6	0	0	0	4.6	0.8	100.2
Holmes	151	M	Quan	20	3	15	0	7	0	8	0	0	6	0	6.6	0	0	0	0	0	20.8
Holmes	151	M	Quan	20	4	15	0	7	0	8	0	0	2.6	0	3	0	0	0	0	0	16.2
Holmes	151	M	Quan	20	5	15	0	7	0	8	0	0	0.8	0	0.4	0	0	0	0	0	13.4
Jelly	160	F	Quan	2	1	1	14	1	6	0	8	1.4	0	0	0	1.8	0	0	NA	0	41
Jelly	160	F	Quan	2	2	0	15	0	7	0	8	0	1.2	0	1.2	7	0	0	NA	0	43.4
Jelly	160	F	Quan	5	1	2	13	1	6	1	7	4.8	7	0.6	10	10.4	0	0	NA	2.4	84.4
Jelly	160	F	Quan	5	2	5	10	2	5	3	5	5.4	10.6	0	11.4	2.4	0	0	NA	0	62.4
Jelly	160	F	Quan	10	1	3	12	1	6	2	6	2.2	31	0	43.4	4.4	0	0	0	0	141.4
Jelly	160	F	Quan	10	2	6	9	2	5	4	4	3.4	34	0	46.8	0.6	0	0	0	0	109
Jelly	160	F	Quan	20	1	7	8	3	4	4	4	0.8	74.6	0	90.2	1.4	0	0	0	0	195.8
Jelly	160	F	Quan	20	2	15	0	7	0	8	0	0	12.2	0	13.4	0.4	0	0	0	0	37.2
Jelly	160	F	Quan	20	3	15	0	7	0	8	0	2	6	0	5.8	0	0	0	0	0	39.4
Jelly	160	F	Quan	20	4	15	0	7	0	8	0	0	0.2	0	0	0	0	0	0	0	11.8
Jelly	160	F	Quan	20	5	15	0	7	0	8	0	0	10.8	0	10.6	0	0	0	0	0	32
Lilly	175	F	Quan	2	1	2	13	1	6	1	7	1.2	2.4	0	9.4	0	0	0	NA	0	40.2
Lilly	175	F	Quan	2	2	2	13	1	6	1	7	2.8	1.2	0	9.2	0	0	0	NA	0	38.4
Lilly	175	F	Quan	5	1	2	13	0	7	2	6	2.2	6.4	0	24.2	0	0	0	NA	0.4	82.4
Lilly	175	F	Quan	5	2	3	12	2	5	1	7	1.2	1.6	0	14	0	0	0	NA	0.4	80.2
Lilly	175	F	Quan	10	1	10	5	6	1	4	4	1.6	12.2	0	20.6	0	0	0	0	0.4	111.8
Lilly	175	F	Quan	10	2	8	7	4	3	4	4	1	7.4	0	24	0	0	0	0	4.4	117.6
Lilly	175	F	Quan	20	1	15	0	7	0	8	0	0	0.2	0	0.8	0	0	0	0	12.2	54.8
Lilly	175	F	Quan	20	2	15	0	7	0	8	0	0	0	0	0.8	0	0	1	0	0	16.2
Lilly	175	F	Quan	20	3	15	0	7	0	8	0	2	5.6	0	7.4	0	0	0	0	2.2	39
Lilly	175	F	Quan	20	4	15	0	7	0	8	0	0	2.2	0	2.2	0	0	0	0	0	14.4
Lilly	175	F	Quan	20	5	15	0	7	0	8	0	0	0.4	0	0.8	0	0	0	0	0	16.8
Lilly	175	F	Qual	2	1	1	14	NA	NA	NA	NA	3.4	0	0	0	0	0	0	NA	0	35.2
Lilly	175	F	Qual	2	2	1	14	NA	NA	NA	NA	7.2	0.2	0	2.8	0	0	0	NA	0	35
Lilly	175	F	Qual	5	1	11	4	NA	NA	NA	NA	7	2.4	0	2.4	0	0	0	NA	0	55.4
Lilly	175	F	Qual	5	2	7	8	NA	NA	NA	NA	16.8	0.6	0	0.6	0	0	0	NA	0	61.4
Lilly	175	F	Qual	5	3	8	7	NA	NA	NA	NA	11.2	0.8	0.4	0.8	0	0	0	NA	0.4	56.2
Lilly	175	F	Qual	10	1	12	3	NA	NA	NA	NA	5.8	2.4	0.4	5.2	0	0	0	0	0	86.6
Lilly	175	F	Qual	10	2	12	3	NA	NA	NA	NA	0.6	1.8	0	2	0	0	0	0	0	66.4
Lilly	175	F	Qual	10	3	15	0	NA	NA	NA	NA	0	0	0	0	0	0	0	0	0	24.2
Lilly	175	F	Qual	10	4	15	0	NA	NA	NA	NA	0	0	0	0	0	0	0	0	0	14.8
Lilly	175	F	Qual	10	5	15	0	NA	NA	NA	NA	0	0	0	0	0	0	0	0	0	11.8
Quax	322	M	Quan	2	1	3	12	1	6	2	6	0	0.4	0	0.4	0	0	0	NA	9.8	39.4
Quax	322	M	Quan	2	2	3	12	0	7	3	5	0	0	0	0	0	0	0	NA	15.6	38
Quax	322	M	Quan	5	1	2	13	0	7	2	6	1.6	15.8	0	16.4	0	0	0	NA	32.6	95.2
Quax	322	M	Quan	5	2	2	13	1	6	1	7	1.2	8.2	0	9.2	0	0	0	NA	20	84.4
Quax	322	M	Quan	10	1	1	14	1	6	0	8	5.4	37	0	38.6	0	0	0	0	34.8	169.4
Quax	322	M	Quan	10	2	2	13	0	7	2	6	3	57	0	59.6	0	0	0	0	22.2	153
Quax	322	M	Quan	20	1	6	9	4	3	2	6	8.2	96	0	95.4	0	0	0	3.8	53	246.2
Quax	322	M	Quan	20	2	6	9	2	5	4	4	5.4	127.6	0	117.6	0	1	0	21.2	30	244
Quax	322	M	Quan	30	1	2	13	1	6	1	7	NA	NA	NA	NA	NA	0	NA	NA	NA	NA
Quax	322	M	Quan	30	2	9	6	3	4	6	2	14	165.4	0	182	0	2.8	25.2	33	19	307.8
Quax	322	M	Quan	40	1	8	7	4	3	4	4	25.8	133.6	0	155.4	0	1.8	7	67	34.6	371
Quax	322	M	Quan	40	2	10	5	2	5	8	0	11.8	113	0	140.6	0	21.2	9.8	26.8	15.4	236.8
Quax	322	M	Quan	60	1	5	10	3	4	2	6	21.8	380.8	0	495.4	0	26.4	39.2	168.8	41	704.4
Quax	322	M	Quan	60	2	10	5	3	4	7	1	8.8	149	0.4	210.8	0	16.4	0.8	77.6	37	341.2
Quax	322	M	Quan	80	1	12	3	5	2	7	1	10.4	183.4	0	210.6	0	6	0	49.6	15.8	383.6
Quax	322	M	Quan	80	2	13	2	5	2	8	0	1	124.8	0	148	0	2	0	42	12	199.8
Quax	322	M	Quan	80	3	15	0	7	0	8	0	0	58.4	0	59.8	0	0	0	0	0	83.6
Quax	322	M	Quan	80	4	15	0	7	0	8	0	0	1	0	1	0	0	0	0	0	17.8
Quax	322	M	Quan	80	5	14	1	6	1	8	0	0	83.8	0	89	0	13.6	0	17	13.8	140.6
Rosa	211	F	Qual	2	1	7	8	NA	NA	NA	NA	0	0	0	0	0	0	0	NA	0	28.4
Rosa	211	F	Qual	2	2	5	10	NA	NA	NA	NA	0.6	0	0	0	0	0	4.2	NA	0	31.4
Rosa	211	F	Qual	5	1	8	7	NA	NA	NA	NA	0	6.8	0	7	0	0	5	NA	0	54.6
Rosa	211	F	Qual	5	2	12	3	NA	NA	NA	NA	0	0.6	0	3.2	0	0	6	NA	0	46.4
Rosa	211	F	Qual	5	3	10	5	NA	NA	NA	NA	0	0	0	0	0	0	2.8	NA	0	44.4
Rosa	211	F	Qual	5	4	11	4	NA	NA	NA	NA	0	0.6	0	1.6	0	0	3.2	NA	0	36.6
Rosa	211	F	Qual	5	5	9	6	NA	NA	NA	NA	0.6	4.2	0	3.2	0	0.4	0	NA	0	49.4
Rosa	211	F	Qual	5	6	6	9	NA	NA	NA	NA	0	0.2	0	0	0	0	0	NA	0	63.2
Rosa	211	F	Qual	10	1	8	7	NA	NA	NA	NA	1.8	0	0	0	0	0	0	0	0	97.6
Rosa	211	F	Qual	10	2	11	4	NA	NA	NA	NA	0	0.4	0	0	0	0	0	0	0	60.6
Rosa	211	F	Qual	10	3	14	1	NA	NA	NA	NA	0	0	0	0	0	0	0	0	0	24.6
Rosa	211	F	Qual	10	4	15	0	NA	NA	NA	NA	0	0	0	0	0	0	0	0	0	17.4
Rosa	211	F	Qual	10	5	15	0	NA	NA	NA	NA	0	0.2	0	0.4	0	0	0	0	0	31.6
Rosa	211	F	Quan	2	1	2	13	1	6	1	7	0	0	0	0	0	0	0	NA	0	36.6
Rosa	211	F	Quan	2	2	3	12	0	7	3	5	0	0	0	0	0	0	3.2	NA	0	36.6
Rosa	211	F	Quan	5	1	3	12	0	7	3	5	0	0	0	3	0	0	3.2	NA	0	68.8
Rosa	211	F	Quan	5	2	1	14	0	7	1	7	0	0.4	0	0.6	0	0	1	NA	0	82
Rosa	211	F	Quan	10	1	3	12	0	7	3	5	0.6	0.8	0	0	0	0	17.8	0	0	145
Rosa	211	F	Quan	10	2	3	12	2	5	1	7	1.4	4.2	0	3.8	0	0	16.8	0	0	149.6
Rosa	211	F	Quan	20	1	5	10	3	4	2	6	2.2	9.8	0	5.6	0	0	24.2	8.4	0	235.8
Rosa	211	F	Quan	20	2	10	5	3	4	7	1	1	13.4	0	17.6	0	0	14.8	1	0	157.4
Rosa	211	F	Quan	30	1	15	0	7	0	8	0	0	0	0	0	0	0	0	0	0	63.6
Rosa	211	F	Quan	30	2	15	0	7	0	8	0	0	0	0	0	0	0	0	0	0	14.8
Rosa	211	F	Quan	30	3	15	0	7	0	8	0	0	0	0	0	0	0	0	0	0	39
Rosa	211	F	Quan	30	4	15	0	7	0	8	0	0	0	0	0	0	0	0	0	0	11
Rosa	211	F	Quan	30	5	15	0	7	0	8	0	0	0	0	0	0	0	0	0	0	10.6
Sirtaki	77	M	Quan	10	1	12	3	7	0	5	3	13.6	0	0	4.2	0	0	2	0	8.6	71
Sirtaki	77	M	Quan	10	2	10	5	5	2	5	3	9.8	9.8	0	15.8	0	0	0.8	0	15	94.8
Sirtaki	77	M	Quan	10	3	3	12	1	6	2	6	14.6	1.8	3.4	6.8	0	0	0.4	0	39.6	149.2
Sirtaki	77	M	Quan	20	1	5	10	3	4	2	6	99.2	1.2	3.6	8.6	0	0	3.6	2.8	38.6	251.2
Sirtaki	77	M	Quan	20	2	15	0	7	0	8	0	5.4	1.8	0	3.8	0	0	0.4	0	0	29
Sirtaki	77	M	Quan	20	3	15	0	7	0	8	0	3.2	3.4	0	3.8	0	0	0	0	0.6	30.4
Sirtaki	77	M	Quan	20	4	15	0	7	0	8	0	0	7.6	0	8.4	0	0	0	0	0	29.4
Sirtaki	77	M	Quan	20	5	15	0	7	0	8	0	0	0	0	0	0	0	0	0	0	14.4
Snekkja	334	F	Qual	2	1	2	13	NA	NA	NA	NA	0	0	0	15.4	0	0	0	NA	0	36.8
Snekkja	334	F	Qual	2	2	2	13	NA	NA	NA	NA	0	0	0	7	0	0	0	NA	0	36
Snekkja	334	F	Qual	5	1	2	13	NA	NA	NA	NA	0	1.4	0	15.2	0	0	0	NA	0	76.8
Snekkja	334	F	Qual	5	2	2	13	NA	NA	NA	NA	0	2.6	0	22.2	0	0	0	NA	0	78.8
Snekkja	334	F	Qual	10	1	1	14	NA	NA	NA	NA	0	6	0	41.6	0	0	0	0	0	150.4
Snekkja	334	F	Qual	10	2	8	7	NA	NA	NA	NA	0	2.2	0	11.8	0	0	0	0	0	91.4
Snekkja	334	F	Qual	20	1	14	1	NA	NA	NA	NA	0	3.2	0	10.8	0	0	0	1.4	0	60.6
Snekkja	334	F	Qual	20	2	15	0	NA	NA	NA	NA	0	1.6	0	3.2	0	0	0	0	0	21.6
Snekkja	334	F	Qual	20	3	15	0	NA	NA	NA	NA	0	0.8	0	0.4	0	0	0	0	0	14.8
Snekkja	334	F	Qual	20	4	15	0	NA	NA	NA	NA	0	3.2	0	3.4	0	0	0	0	0	16.2
Snekkja	334	F	Qual	20	5	15	0	NA	NA	NA	NA	0	3.2	0	3.2	0	0	0	0	0	13.8
Snekkja	334	F	Quan	2	1	1	14	1	6	0	8	0	6.6	0	23.2	0	0	0	NA	0	47.8
Snekkja	334	F	Quan	2	2	6	9	4	3	2	6	0	0	0	11.4	0	0	0	NA	3.4	30.8
Snekkja	334	F	Quan	5	1	3	12	1	6	2	6	0	4.8	0	39	0	0	0	NA	0.4	76.6
Snekkja	334	F	Quan	5	2	1	14	1	6	0	8	0	4.6	0	49.6	0	0	0	NA	0	80.2
Snekkja	334	F	Quan	10	1	7	8	5	2	2	6	0	15.4	0	58.6	0	0	0	0	1.4	117.6
Snekkja	334	F	Quan	10	2	4	11	2	5	2	6	0	7.6	0	70	0	0	0	0	0	143
Snekkja	334	F	Quan	20	1	11	4	4	3	7	1	0	20	0	68.4	0	0	0	14	0	164
Snekkja	334	F	Quan	20	2	15	0	7	0	8	0	0	0	0	0	0	0	0	0	0	15.6
Snekkja	334	F	Quan	20	3	15	0	7	0	8	0	0	0	0	0	0	0	0	0	0	13.4
Snekkja	334	F	Quan	20	4	15	0	7	0	8	0	0	0	0	0	0	0	0	0	0	12.2
Snekkja	334	F	Quan	20	5	15	0	7	0	8	0	0	0.6	0	0.8	0	0	0	0	0	12.6
Speedy	65	M	Quan	10	1	6	9	5	2	1	7	32	0.6	0	7.6	0	0	0	0	0	104.6
Speedy	65	M	Quan	10	2	2	13	1	6	1	7	7.2	0	0	0	0	0	3.2	0	0	147.8
Speedy	65	M	Quan	20	1	2	13	2	5	0	8	9.4	15.2	1.4	31.4	4.6	0	25	6	0	282.4
Speedy	65	M	Quan	20	2	14	1	7	0	7	1	6	3.2	0	3.6	0.4	0	0	1.8	0	53
Speedy	65	M	Quan	20	3	12	3	6	1	6	2	7.4	1.4	0	3.4	0	0	0	0	0	77.4
Speedy	65	M	Quan	20	4	15	0	7	0	8	0	1.2	0	0	0	0	0	0	0	0	22
Speedy	65	M	Quan	20	5	14	1	7	0	7	1	17.2	0	0	0	0	0	0	0	0	37.4
Speedy	65	M	Qual	2	1	1	14	NA	NA	NA	NA	NA	NA	NA	NA	NA	0	NA	NA	NA	NA
Speedy	65	M	Qual	2	2	1	14	NA	NA	NA	NA	14.4	0	0	3	4.4	0	0	NA	0	43.2
Speedy	65	M	Qual	5	1	2	13	NA	NA	NA	NA	40.4	0.6	0	16	5.8	0	0	NA	0	85.4
Speedy	65	M	Qual	5	2	1	14	NA	NA	NA	NA	20.8	1	0	2.4	7	0	0	NA	0	81.6
Speedy	65	M	Qual	10	1	2	13	NA	NA	NA	NA	83.4	0	0	19.2	4	0	0	0	0	144.8
Speedy	65	M	Qual	10	2	10	5	NA	NA	NA	NA	21	0	0	3.4	1.2	0	0	0	0	64.6
Speedy	65	M	Qual	20	1	14	1	NA	NA	NA	NA	15	0	0	1.6	0	0	0	0	0	34.2
Speedy	65	M	Qual	20	2	15	0	NA	NA	NA	NA	0.4	0	0	0	0	0	0	0	0	11.2
Speedy	65	M	Qual	20	3	15	0	NA	NA	NA	NA	0	0	0	0	2.2	0	0	0	0	12.8
Speedy	65	M	Qual	20	4	15	0	NA	NA	NA	NA	0	0	0	0	0	0	0	0	0	10.8
Speedy	65	M	Qual	20	5	15	0	NA	NA	NA	NA	0	0	0	0	0	0	0	0	0	9.8
Stina	202	F	Qual	2	1	0	15	NA	NA	NA	NA	0	0	0	0	0	0	0	NA	10.4	39
Stina	202	F	Qual	2	2	1	14	NA	NA	NA	NA	0	0	0	0	0	0	0	NA	11.8	38.2
Stina	202	F	Qual	5	1	6	9	NA	NA	NA	NA	0	0	0	0	0	0	0	NA	18.4	60.8
Stina	202	F	Qual	5	2	2	13	NA	NA	NA	NA	0	0	0	2.2	0	0	0	NA	32	79.6
Stina	202	F	Qual	10	1	1	14	NA	NA	NA	NA	0	29.2	0	32	0	0	0	0	46.4	154.2
Stina	202	F	Qual	10	2	1	14	NA	NA	NA	NA	0	39.2	0	38	0	0	0	0	62.2	157
Stina	202	F	Qual	20	1	1	14	NA	NA	NA	NA	0.6	98.2	0	100	0	2	0	6.2	43.2	297.4
Stina	202	F	Qual	20	2	13	2	NA	NA	NA	NA	0	17.2	0	23.4	0	0	0	0	17.2	72.4
Stina	202	F	Qual	20	3	13	2	NA	NA	NA	NA	0	23.4	0	32.2	0	0	0	0	0.4	76.6
Stina	202	F	Qual	20	4	15	0	NA	NA	NA	NA	0	4	0	2	0	0	0	0	0	21.6
Stina	202	F	Qual	20	5	15	0	NA	NA	NA	NA	0	0	0	0	0	0	0	0	0	15.2
Stina	202	F	Quan	2	1	4	11	1	6	3	5	0	0.4	0	0.4	0	0	0	NA	9	39.8
Stina	202	F	Quan	2	2	0	15	0	7	0	8	0	5.4	0	15.6	0	0	0	NA	2.2	46.2
Stina	202	F	Quan	5	1	0	15	0	7	0	8	0	2.6	0	21.2	0	0	0	NA	6.4	87.6
Stina	202	F	Quan	5	2	1	14	1	6	0	8	0	6.4	0	34.4	0	0	0	NA	11.4	84.2
Stina	202	F	Quan	10	1	1	14	0	7	1	7	0	65.8	0	79	0	0	0	0	12.8	183
Stina	202	F	Quan	10	2	5	10	2	5	3	5	0	49.4	0	60	0	0	0	0	14.8	148.6
Stina	202	F	Quan	20	1	1	14	1	6	0	8	0	218.8	0	250.2	0	0	0	26.4	14.4	314.4
Stina	202	F	Quan	20	2	5	10	2	5	3	5	0	145.6	0	161.4	0	0	0	30.6	12.4	237
Stina	202	F	Quan	30	1	4	11	4	3	0	8	0	193.6	0	217.6	0	0	0	40.6	11.4	382
Stina	202	F	Quan	30	2	8	7	4	3	4	4	0	158.4	0	193.8	0	0	0	28.4	13.8	368.6
Stina	202	F	Quan	40	1	12	3	6	1	6	2	0	191.8	0	233.4	0	0	0	36.6	28.4	336.2
Stina	202	F	Quan	40	2	15	0	7	0	8	0	0	28.8	0	33.4	0	0	0	0	0	88.4
Stina	202	F	Quan	40	3	15	0	7	0	8	0	0	0	0	3.2	0	0	0	0	0	27
Stina	202	F	Quan	40	4	15	0	7	0	8	0	0	1.8	0	2	0	0	0	0	0	20
Stina	202	F	Quan	40	5	15	0	7	0	8	0	0	0	0	0	0	0	0	0	0	16.2
Sunny	252	F	Quan	2	1	2	13	1	6	1	7	15.4	0	0	1.2	1.4	0	0	NA	0	36
Sunny	252	F	Quan	2	2	1	14	1	6	0	8	20.2	0	0	0	6	0	0	NA	0	36.8
Sunny	252	F	Quan	5	1	9	6	5	2	4	4	25.2	0	0	0	9	0	0	NA	0	58.6
Sunny	252	F	Quan	5	2	5	10	4	3	1	7	30.6	0	0	0	19.4	0	0	NA	0	65.6
Sunny	252	F	Quan	10	1	9	6	4	3	5	3	56.4	6.6	0	15.6	16.6	0	0	0	0	121.6
Sunny	252	F	Quan	10	2	15	0	7	0	8	0	10.2	0	0	0	3.4	0	0	0	0	24.2
Sunny	252	F	Quan	10	3	15	0	7	0	8	0	25	1.6	0	1.4	0.6	0	0	0	0.6	43.6
Sunny	252	F	Quan	10	4	15	0	7	0	8	0	0.6	0	0	0	0	0	0	0	0	9.8
Sunny	252	F	Quan	10	5	15	0	7	0	8	0	0	0	0	0	0	0	0	0	0	8.8
Viamondo	147	F	Quan	2	1	2	13	0	7	2	6	0	0	0	0	0	0	0	NA	0.8	38.4
Viamondo	147	F	Quan	2	2	1	14	1	6	0	8	0	0	0	0	0	0	0	NA	0.8	40.2
Viamondo	147	F	Quan	5	1	1	14	0	7	1	7	4.2	2.8	0	4.4	0	0	0	NA	2.2	81.8
Viamondo	147	F	Quan	5	2	2	13	2	5	0	8	12.2	0	0	1.6	0	0	0	NA	1.8	80.4
Viamondo	147	F	Quan	10	1	0	15	0	7	0	8	32.2	7	0	17.4	0	0	1.4	0	0.6	169.4
Viamondo	147	F	Quan	10	2	1	14	0	7	1	7	24.4	4	0	28.6	0	0	11.6	0	2	157.4
Viamondo	147	F	Quan	20	1	11	4	6	1	5	3	22.6	27.2	2.4	47.6	0	5.2	16.6	0	6	180.2
Viamondo	147	F	Quan	20	2	15	0	7	0	8	0	3.2	5.2	0	9.4	0	1.4	2.4	0	1.4	41.4
Viamondo	147	F	Quan	20	3	15	0	7	0	8	0	0	2	0.6	1.8	0	0	0	0	0	26.2
Viamondo	147	F	Quan	20	4	15	0	7	0	8	0	0	3	0	3	0	0	0	0	0.8	35.2
Viamondo	147	F	Quan	20	5	15	0	7	0	8	0	0	0	0	0	0	0	0	0	0	12
ZackZack	141	M	Qual	2	1	0	15	NA	NA	NA	NA	3	0	0	0	0	0	0	NA	0	35.4
ZackZack	141	M	Qual	2	2	0	15	NA	NA	NA	NA	1.4	0	0	0	0	0	0	NA	0	37.2
ZackZack	141	M	Qual	5	1	12	3	NA	NA	NA	NA	0	0	0	0	0	0	0	NA	0	28.2
ZackZack	141	M	Qual	5	2	15	0	NA	NA	NA	NA	0	0	0	0	0	0	0	NA	0	13.6
ZackZack	141	M	Qual	5	3	15	0	NA	NA	NA	NA	0	0	0	0	0	0	0	NA	0	9.6
ZackZack	141	M	Qual	5	4	15	0	NA	NA	NA	NA	0	0	0	0	0	0	0	NA	0	8.8
ZackZack	141	M	Qual	5	5	15	0	NA	NA	NA	NA	0	0	0	0	0	0	0	NA	0	8.2
ZackZack	141	M	Quan	2	1	0	15	0	7	0	8	6.2	0	0	0	0	0	0	NA	0	36
ZackZack	141	M	Quan	2	2	2	13	1	6	1	7	8.2	0	0	0	0	0	0	NA	0	34
ZackZack	141	M	Quan	5	1	0	15	0	7	0	8	25.8	7.6	0	7.2	0	2.4	0	NA	0.8	90
ZackZack	141	M	Quan	5	2	4	11	3	4	1	7	10.6	2.4	0	7.6	0	0	0	NA	0	77
ZackZack	141	M	Quan	10	1	13	2	7	0	6	2	12	0	0	2	0	0	0	0	0	54.6
ZackZack	141	M	Quan	10	2	15	0	7	0	8	0	5.6	0	0	0	0	0	0	0	0	20.4
ZackZack	141	M	Quan	10	3	15	0	7	0	8	0	0	0	0	0	0	0	0	0	0	9.6
ZackZack	141	M	Quan	10	4	15	0	7	0	8	0	0	0	0	0	0	0	0	0	0	6.6
ZackZack	141	M	Quan	10	5	15	0	7	0	8	0	0	0	0	0	0	0	0	0	0	7.8
